# Supplementary material for: A novel nanobody as therapeutics target for EGFR-positive colorectal cancer therapy: exploring the effects of the nanobody on SW480 cells using proteomics approach
Source: Proteome Sci. 2022 May 16;20:9. doi: 10.1186/s12953-022-00190-6 (PMC9109347; doi:10.1186/s12953-022-00190-6)
Supplement: Supplementary file 2 — Additional file 2. [file 12953_2022_190_MOESM2_ESM.xlsx]

## Sheet: Proteins
Accession	Protein name	Gene ontology			KEGG Pathways	Relative expression data
		Biological Process	Cellular Component	Molecular Function		Abundance Ratio: (Gefitinib) / (Control)	Abundance Ratio: (R9VH36) / (Control)	Abundance Ratio Adj. P-Value: (Gefitinib) / (Control)	Abundance Ratio Adj. P-Value: (R9VH36) / (Control)
Q9C0C9	(E3-independent) E2 ubiquitin-conjugating enzyme	metabolic process;regulation of biological process;transport	cytoplasm;cytosol;nucleus	catalytic activity;nucleotide binding;protein binding;RNA binding	Ubiquitin mediated proteolysis	1.094	1.111	0.505608	0.622289
O14874	[3-methyl-2-oxobutanoate dehydrogenase [lipoamide]] kinase, mitochondrial	metabolic process	mitochondrion;organelle lumen	catalytic activity;nucleotide binding;protein binding		1.158	0.905	0.88375	0.995606
Q8TDZ2	[F-actin]-monooxygenase MICAL1	cell organization and biogenesis;coagulation;metabolic process;regulation of biological process;response to stimulus	cytoplasm;cytoskeleton;cytosol	catalytic activity;metal ion binding;nucleotide binding;protein binding		1.029	0.687	0.977421	0.79669
O94851	[F-actin]-monooxygenase MICAL2	cell organization and biogenesis;metabolic process;regulation of biological process	nucleus	catalytic activity;metal ion binding;nucleotide binding;protein binding
Q7RTP6	[F-actin]-monooxygenase MICAL3	cell division;cell organization and biogenesis;metabolic process;transport	cytoplasm;cytoskeleton;cytosol;membrane;nucleus	catalytic activity;metal ion binding;nucleotide binding;protein binding		1.073	1.273	0.975938	0.83145
P54922	[Protein ADP-ribosylarginine] hydrolase	metabolic process;regulation of biological process;transport		catalytic activity;enzyme regulator activity;metal ion binding;protein binding
Q15118	[Pyruvate dehydrogenase (acetyl-transferring)] kinase isozyme 1, mitochondrial	cell proliferation;metabolic process;regulation of biological process;response to stimulus	mitochondrion;nucleus;organelle lumen	catalytic activity;nucleotide binding;protein binding	HIF-1 signaling pathway; Central carbon metabolism in cancer; Axon guidance	0.837	0.969	0.717233	0.981489
Q15119	[Pyruvate dehydrogenase (acetyl-transferring)] kinase isozyme 2, mitochondrial	cell communication;metabolic process;regulation of biological process;response to stimulus	cytosol;mitochondrion;organelle lumen	catalytic activity;nucleotide binding;protein binding
Q9P0J1	[Pyruvate dehydrogenase [acetyl-transferring]]-phosphatase 1, mitochondrial	metabolic process;regulation of biological process	mitochondrion;organelle lumen	catalytic activity;metal ion binding;protein binding		1.12	0.795	0.292066	0.49791
Q07973	1,25-dihydroxyvitamin D(3) 24-hydroxylase, mitochondrial	cell communication;cell differentiation;metabolic process;regulation of biological process;response to stimulus	membrane;mitochondrion;nucleus	catalytic activity;metal ion binding	MicroRNAs in cancer; Steroid biosynthesis; Metabolic pathways	1.022	0.764	0.976031	0.673832
Q9BV57	1,2-dihydroxy-3-keto-5-methylthiopentene dioxygenase	metabolic process;regulation of biological process	cytoplasm;cytosol;membrane;nucleus	catalytic activity;metal ion binding;protein binding	Metabolic pathways; Cysteine and methionine metabolism	1.201	1.005	0.0172525	0.945402
Q04446	1,4-alpha-glucan-branching enzyme	metabolic process	cytosol	catalytic activity;protein binding	Starch and sucrose metabolism; Metabolic pathways	1.135	0.923	0.450487	0.99986
P61604	10 kDa heat shock protein, mitochondrial	cell differentiation;metabolic process;regulation of biological process;response to stimulus	cytoplasm;membrane;mitochondrion;organelle lumen	metal ion binding;nucleotide binding;protein binding;RNA binding		1.101	1.024	0.338874	0.901257
Q15029	116 kDa U5 small nuclear ribonucleoprotein component	cell organization and biogenesis;metabolic process;response to stimulus	cytosol;membrane;nucleus;spliceosomal complex	catalytic activity;nucleotide binding;protein binding;RNA binding	Spliceosome	0.918	0.925	0.661748	0.983697
Q9NRX4	14 kDa phosphohistidine phosphatase	metabolic process;regulation of biological process	cytoplasm;cytosol	catalytic activity;protein binding		1.158	0.865	0.0962723	0.909359
P31946	14-3-3 protein beta/alpha	cell organization and biogenesis;metabolic process;regulation of biological process;response to stimulus;transport	cytoplasm;cytosol;membrane;mitochondrion;nucleus	protein binding	Viral carcinogenesis; Hepatitis B; Epstein-Barr virus infection; Hippo signaling pathway; Oocyte meiosis; Cell cycle; PI3K-Akt signaling pathway	0.869	0.913	0.141557	0.960404
P62258	14-3-3 protein epsilon	cell organization and biogenesis;cellular component movement;cellular homeostasis;metabolic process;regulation of biological process;response to stimulus;transport	cytoplasm;cytosol;membrane;mitochondrion;nucleus	protein binding;RNA binding	Viral carcinogenesis; Epstein-Barr virus infection; Neurotrophin signaling pathway; Hippo signaling pathway; Oocyte meiosis; Cell cycle; PI3K-Akt signaling pathway	0.971	1.019	0.966056	0.915505
Q04917	14-3-3 protein eta	cell organization and biogenesis;metabolic process;regulation of biological process;response to stimulus;transport	cytoplasm;cytosol;membrane;mitochondrion	catalytic activity;protein binding	Viral carcinogenesis; Epstein-Barr virus infection; Hippo signaling pathway; Oocyte meiosis; Cell cycle; PI3K-Akt signaling pathway	0.94	1.119	0.810118	0.492754
P61981	14-3-3 protein gamma	cell organization and biogenesis;regulation of biological process;response to stimulus;transport	cytoplasm;cytosol;membrane;mitochondrion	enzyme regulator activity;protein binding;RNA binding	Viral carcinogenesis; Epstein-Barr virus infection; Hippo signaling pathway; Oocyte meiosis; Cell cycle; PI3K-Akt signaling pathway	1.056	1.151	0.737502	0.345428
P31947	14-3-3 protein sigma	cell differentiation;cell organization and biogenesis;regulation of biological process;response to stimulus	cytoplasm;cytosol;extracellular;membrane;mitochondrion;nucleus	enzyme regulator activity;protein binding	Aldosterone-regulated sodium reabsorption; p53 signaling pathway; Cell cycle	1.083	1.054	0.72473	0.795898
P27348	14-3-3 protein theta	cell organization and biogenesis;regulation of biological process;response to stimulus;transport	cytoplasm;cytosol;membrane;mitochondrion	protein binding	Viral carcinogenesis; Pathogenic Escherichia coli infection; Hepatitis B; Epstein-Barr virus infection; Hippo signaling pathway; Oocyte meiosis; Cell cycle; PI3K-Akt signaling pathway	0.958	1.007	0.914762	0.936673
P63104	14-3-3 protein zeta/delta	cell organization and biogenesis;metabolic process;regulation of biological process;response to stimulus;transport	cytoplasm;cytosol;membrane;mitochondrion;nucleus	catalytic activity;protein binding;RNA binding	Viral carcinogenesis; Pathogenic Escherichia coli infection; Hepatitis B; Epstein-Barr virus infection; Hippo signaling pathway; Oocyte meiosis; Cell cycle; PI3K-Akt signaling pathway	0.947	1.017	0.860867	0.916784
P15428	15-hydroxyprostaglandin dehydrogenase [NAD(+)]	metabolic process;regulation of biological process;response to stimulus	cytoplasm;cytosol;membrane	catalytic activity;nucleotide binding;protein binding;receptor activity;signal transducer activity	Transcriptional misregulation in cancer	1.364	0.624	0.0276693	0.371973
Q9C0C2	182 kDa tankyrase-1-binding protein	cell organization and biogenesis;metabolic process;regulation of biological process;response to stimulus	chromosome;cytoplasm;cytoskeleton;cytosol;nucleus	protein binding		0.907	0.994	0.526281	0.933053
Q9UJK0	18S rRNA aminocarboxypropyltransferase	metabolic process	cytosol	catalytic activity
O15120	1-acyl-sn-glycerol-3-phosphate acyltransferase beta	metabolic process;regulation of biological process;response to stimulus;transport	endoplasmic reticulum;membrane	catalytic activity	Fat digestion and absorption; Phospholipase D signaling pathway; Glycerolipid metabolism; Glycerophospholipid metabolism; Metabolic pathways
Q9Y2I7	1-phosphatidylinositol 3-phosphate 5-kinase	metabolic process;regulation of biological process;response to stimulus;transport	cytosol;endosome;membrane	catalytic activity;metal ion binding;nucleotide binding;protein binding	Phosphatidylinositol signaling system; Inositol phosphate metabolism; Phagosome; Regulation of actin cytoskeleton
Q01970	1-phosphatidylinositol 4,5-bisphosphate phosphodiesterase beta-3	cell communication;cell organization and biogenesis;metabolic process;regulation of biological process;response to stimulus	cytoskeleton;cytosol;membrane	catalytic activity;metal ion binding;motor activity;protein binding;signal transducer activity	Dopaminergic synapse; Chagas disease (American trypanosomiasis); Serotonergic synapse; Amoebiasis; NOD-like receptor signaling pathway; Vascular smooth muscle contraction; Glutamatergic synapse; Phospholipase D signaling pathway; cGMP-PKG signaling pathway; Renin secretion; Huntington's disease; Rap1 signaling pathway; Oxytocin signaling pathway; Circadian entrainment; Endocrine and other factor-…	1.013	0.814	0.995838	0.938637
Q15147	1-phosphatidylinositol 4,5-bisphosphate phosphodiesterase beta-4	metabolic process;regulation of biological process;response to stimulus	cytosol;endoplasmic reticulum;nucleus	catalytic activity;metal ion binding;motor activity;protein binding;signal transducer activity	Dopaminergic synapse; Chagas disease (American trypanosomiasis); Serotonergic synapse; Amoebiasis; NOD-like receptor signaling pathway; Vascular smooth muscle contraction; Glutamatergic synapse; Phospholipase D signaling pathway; cGMP-PKG signaling pathway; Renin secretion; Huntington's disease; Rap1 signaling pathway; Oxytocin signaling pathway; Circadian entrainment; Endocrine and other factor-…	0.955	0.96	0.989493	0.983697
P51178	1-phosphatidylinositol 4,5-bisphosphate phosphodiesterase delta-1	metabolic process;regulation of biological process;response to stimulus	cytoplasm;cytosol;membrane	catalytic activity;metal ion binding;protein binding;signal transducer activity	Thyroid hormone signaling pathway; Phosphatidylinositol signaling system; AGE-RAGE signaling pathway in diabetic complications; Inositol phosphate metabolism; Metabolic pathways; Calcium signaling pathway	0.995	0.01	1	1.50937e-16
Q9P212	1-phosphatidylinositol 4,5-bisphosphate phosphodiesterase epsilon-1	cell organization and biogenesis;cell proliferation;cellular homeostasis;metabolic process;regulation of biological process;response to stimulus	cytoplasm;cytosol;Golgi;membrane	catalytic activity;metal ion binding;protein binding;signal transducer activity	Rap1 signaling pathway; Thyroid hormone signaling pathway; Phosphatidylinositol signaling system; AGE-RAGE signaling pathway in diabetic complications; Inositol phosphate metabolism; Proteoglycans in cancer; Ras signaling pathway; Metabolic pathways; cAMP signaling pathway; Calcium signaling pathway
Q4KWH8	1-phosphatidylinositol 4,5-bisphosphate phosphodiesterase eta-1	metabolic process;regulation of biological process;response to stimulus	cytoplasm;cytosol;membrane	catalytic activity;metal ion binding;protein binding;signal transducer activity	Inositol phosphate metabolism; Metabolic pathways	0.938	1.101	0.801313	0.631775
P19174	1-phosphatidylinositol 4,5-bisphosphate phosphodiesterase gamma-1	cellular component movement;metabolic process;regulation of biological process;response to stimulus	cytoplasm;cytosol;membrane	catalytic activity;metal ion binding;protein binding;signal transducer activity	Th1 and Th2 cell differentiation; T cell receptor signaling pathway; HIF-1 signaling pathway; MicroRNAs in cancer; Phospholipase D signaling pathway; Epstein-Barr virus infection; Neurotrophin signaling pathway; VEGF signaling pathway; Rap1 signaling pathway; Non-small cell lung cancer; Natural killer cell mediated cytotoxicity; ErbB signaling pathway; Pathways in cancer; Thyroid hormone signalin…	1.023	0.873	0.937875	0.902594
P16885	1-phosphatidylinositol 4,5-bisphosphate phosphodiesterase gamma-2	cell differentiation;cellular homeostasis;metabolic process;regulation of biological process;response to stimulus;transport	cytosol;membrane	catalytic activity;protein binding;signal transducer activity	Osteoclast differentiation; HIF-1 signaling pathway; MicroRNAs in cancer; Phospholipase D signaling pathway; Epstein-Barr virus infection; Neurotrophin signaling pathway; B cell receptor signaling pathway; VEGF signaling pathway; Non-small cell lung cancer; Natural killer cell mediated cytotoxicity; ErbB signaling pathway; Pathways in cancer; Thyroid hormone signaling pathway; Glioma; Phosphatidy…	0.98	1.04	1	0.933053
Q9BQC3	2-(3-amino-3-carboxypropyl)histidine synthase subunit 2	metabolic process	cytosol	catalytic activity;protein binding		1.007	1.142	0.998083	0.66359
P09543	2',3'-cyclic-nucleotide 3'-phosphodiesterase	cell communication;cell differentiation;cell organization and biogenesis;metabolic process;response to stimulus	cytoplasm;membrane	catalytic activity;nucleotide binding;RNA binding		0.993	0.872	0.99617	0.903011
Q16698	2,4-dienoyl-CoA reductase, mitochondrial	cell organization and biogenesis;metabolic process	cytosol;mitochondrion;nucleus;organelle lumen	catalytic activity;nucleotide binding		1.006	0.793	0.999973	0.877331
Q6L8Q7	2',5'-phosphodiesterase 12	metabolic process;regulation of biological process;response to stimulus	mitochondrion;organelle lumen	catalytic activity;metal ion binding		0.973	1.168	0.961315	0.35138
Q99460	26S proteasome non-ATPase regulatory subunit 1	metabolic process;regulation of biological process;response to stimulus;transport	cytosol;extracellular;membrane;nucleus;organelle lumen;proteasome	catalytic activity;enzyme regulator activity;protein binding	Epstein-Barr virus infection; Proteasome	0.95	0.858	0.880476	0.780018
O75832	26S proteasome non-ATPase regulatory subunit 10	cell death;cell organization and biogenesis;metabolic process;regulation of biological process;response to stimulus;transport	cytoplasm;cytoskeleton;cytosol;nucleus;proteasome	protein binding		1.064	0.884	0.717406	0.924829
O00231	26S proteasome non-ATPase regulatory subunit 11	cell differentiation;cell organization and biogenesis;metabolic process;regulation of biological process;response to stimulus;transport	cytoplasm;cytosol;extracellular;membrane;nucleus;organelle lumen;proteasome	catalytic activity;protein binding;structural molecule activity	Epstein-Barr virus infection; Proteasome	1.016	0.958	0.957093	0.994798
O00232	26S proteasome non-ATPase regulatory subunit 12	metabolic process;regulation of biological process;response to stimulus;transport	cytoplasm;cytosol;extracellular;membrane;organelle lumen;proteasome	catalytic activity;protein binding	Epstein-Barr virus infection; Proteasome	1.03	0.985	0.905524	0.974219
Q9UNM6	26S proteasome non-ATPase regulatory subunit 13	cell organization and biogenesis;metabolic process;regulation of biological process;response to stimulus;transport	cytosol;extracellular;membrane;nucleus;organelle lumen;proteasome	catalytic activity;protein binding;structural molecule activity	Epstein-Barr virus infection; Proteasome	0.971	0.941	0.967257	0.990189
O00487	26S proteasome non-ATPase regulatory subunit 14	metabolic process;regulation of biological process;response to stimulus;transport	cytoplasm;cytosol;extracellular;nucleus;organelle lumen;proteasome	catalytic activity;enzyme regulator activity;metal ion binding;nucleotide binding;protein binding	Epstein-Barr virus infection; Proteasome	0.984	0.951	0.995838	0.998021
Q13200	26S proteasome non-ATPase regulatory subunit 2	metabolic process;regulation of biological process;response to stimulus;transport	cytoplasm;cytosol;extracellular;membrane;nucleus;organelle lumen;proteasome	catalytic activity;enzyme regulator activity;nucleotide binding;protein binding	Epstein-Barr virus infection; Proteasome	1.064	0.897	0.674669	0.926273
O43242	26S proteasome non-ATPase regulatory subunit 3	metabolic process;regulation of biological process;response to stimulus;transport	cytosol;extracellular;membrane;nucleus;organelle lumen;proteasome	catalytic activity;enzyme regulator activity;protein binding	Epstein-Barr virus infection; Proteasome	1.054	0.944	0.757895	0.99183
P55036	26S proteasome non-ATPase regulatory subunit 4	cell organization and biogenesis;metabolic process;regulation of biological process;response to stimulus;transport	cytoplasm;cytosol;nucleus;proteasome	catalytic activity;DNA binding;nucleotide binding;protein binding;RNA binding	Epstein-Barr virus infection; Proteasome	0.943	1.1	0.838726	0.589852
Q16401	26S proteasome non-ATPase regulatory subunit 5	cell organization and biogenesis;metabolic process;regulation of biological process;response to stimulus;transport	cytosol;proteasome	protein binding		1.033	0.937	0.895855	0.983697
Q15008	26S proteasome non-ATPase regulatory subunit 6	metabolic process;regulation of biological process;response to stimulus;transport	cytosol;extracellular;organelle lumen;proteasome	catalytic activity;enzyme regulator activity;protein binding	Epstein-Barr virus infection; Proteasome	1.052	0.917	0.775099	0.967276
P51665	26S proteasome non-ATPase regulatory subunit 7	metabolic process;regulation of biological process;response to stimulus;transport	cytosol;extracellular;membrane;nucleus;organelle lumen;proteasome	catalytic activity;protein binding	Epstein-Barr virus infection; Proteasome	1.048	0.845	0.803547	0.779703
P48556	26S proteasome non-ATPase regulatory subunit 8	cell organization and biogenesis;metabolic process;regulation of biological process;response to stimulus;transport	cytosol;nucleus;proteasome	catalytic activity	Epstein-Barr virus infection; Proteasome	1.081	1.022	0.603799	0.915505
O00233	26S proteasome non-ATPase regulatory subunit 9	cell organization and biogenesis;metabolic process;regulation of biological process;response to stimulus;transport	cytoplasm;cytosol;nucleus	protein binding		1.043	1.035	0.857122	0.84086
P62333	26S proteasome regulatory subunit 10B	cell organization and biogenesis;metabolic process;regulation of biological process;response to stimulus;transport	cytoplasm;cytosol;membrane;nucleus;proteasome	catalytic activity;nucleotide binding;protein binding;RNA binding	Epstein-Barr virus infection; Proteasome	0.98	1.002	0.991454	0.949132
P62191	26S proteasome regulatory subunit 4	metabolic process;regulation of biological process;response to stimulus;transport	cytoplasm;cytosol;membrane;nucleus;proteasome	catalytic activity;nucleotide binding;protein binding;RNA binding	Viral carcinogenesis; Epstein-Barr virus infection; Proteasome	0.985	0.968	0.995838	0.983964
P17980	26S proteasome regulatory subunit 6A	metabolic process;regulation of biological process;response to stimulus;transport	cytoplasm;cytosol;extracellular;membrane;nucleus;organelle lumen;proteasome	catalytic activity;enzyme regulator activity;nucleotide binding;protein binding	Epstein-Barr virus infection; Proteasome	0.961	1	0.929658	0.952801
P43686	26S proteasome regulatory subunit 6B	metabolic process;regulation of biological process;response to stimulus;transport	cytoplasm;cytosol;membrane;nucleus;proteasome	catalytic activity;nucleotide binding;protein binding;RNA binding	Epstein-Barr virus infection; Proteasome	0.985	0.966	0.995838	0.98657
P35998	26S proteasome regulatory subunit 7	cell differentiation;metabolic process;regulation of biological process;response to stimulus;transport	cytoplasm;cytosol;extracellular;membrane;nucleus;organelle lumen;proteasome	catalytic activity;nucleotide binding;protein binding	Epstein-Barr virus infection; Proteasome	0.959	0.917	0.920097	0.967276
P62195	26S proteasome regulatory subunit 8	metabolic process;regulation of biological process;response to stimulus;transport	cytoplasm;cytosol;membrane;nucleus;proteasome	catalytic activity;nucleotide binding;protein binding;RNA binding	Epstein-Barr virus infection; Proteasome	1.001	1.037	0.994426	0.852449
Q13442	28 kDa heat- and acid-stable phosphoprotein	cell proliferation;regulation of biological process;response to stimulus;transport	extracellular	RNA binding		0.966	1.031	0.950927	0.882747
P82664	28S ribosomal protein S10, mitochondrial	cell organization and biogenesis;metabolic process	membrane;mitochondrion;ribosome		Ribosome	1.222	0.833	0.39682	0.968073
P82912	28S ribosomal protein S11, mitochondrial	cell organization and biogenesis;metabolic process;response to stimulus	membrane;mitochondrion;ribosome	RNA binding;structural molecule activity	Ribosome	0.875	0.861	0.689967	0.981489
O15235	28S ribosomal protein S12, mitochondrial	cell organization and biogenesis;metabolic process	membrane;mitochondrion;ribosome	protein binding;RNA binding;structural molecule activity	Ribosome	1.059	0.859	0.915588	0.981489
O60783	28S ribosomal protein S14, mitochondrial	cell organization and biogenesis;metabolic process	membrane;mitochondrion;ribosome	RNA binding;structural molecule activity	Ribosome	1.028	0.83	0.984916	0.952801
P82914	28S ribosomal protein S15, mitochondrial	cell organization and biogenesis;metabolic process	membrane;mitochondrion;nucleus;ribosome	RNA binding;structural molecule activity	Ribosome	1.002	0.81	1	0.897107
Q9Y3D3	28S ribosomal protein S16, mitochondrial	cell organization and biogenesis;metabolic process	cytosol;membrane;mitochondrion;ribosome	protein binding;structural molecule activity	Ribosome	1.056	1.004	0.867711	0.923472
Q9Y2R5	28S ribosomal protein S17, mitochondrial	cell organization and biogenesis;metabolic process	membrane;mitochondrion;ribosome	RNA binding;structural molecule activity	Ribosome	1.023	0.838	0.975938	0.917497
Q9Y676	28S ribosomal protein S18b, mitochondrial	cell organization and biogenesis;metabolic process	membrane;mitochondrion;ribosome	protein binding;structural molecule activity	Viral carcinogenesis	0.942	0.906	0.975938	0.995623
Q9Y399	28S ribosomal protein S2, mitochondrial	cell organization and biogenesis;metabolic process	membrane;mitochondrion;ribosome	structural molecule activity	Ribosome	1.069	0.806	0.890346	0.890128
P82921	28S ribosomal protein S21, mitochondrial					1.077	0.686	0.877385	0.599878
P82650	28S ribosomal protein S22, mitochondrial	cell organization and biogenesis;metabolic process	membrane;mitochondrion;ribosome	structural molecule activity		0.968	0.934	0.942721	0.985493
Q9Y3D9	28S ribosomal protein S23, mitochondrial	cell organization and biogenesis;metabolic process	cytoskeleton;membrane;mitochondrion;ribosome	protein binding;RNA binding;structural molecule activity		1.075	0.843	0.757909	0.925689
Q96EL2	28S ribosomal protein S24, mitochondrial	cell organization and biogenesis;metabolic process	membrane;mitochondrion;ribosome	RNA binding;structural molecule activity		1.21	0.962	0.334587	0.967276
P82663	28S ribosomal protein S25, mitochondrial	cell organization and biogenesis;metabolic process	membrane;mitochondrion;ribosome	structural molecule activity		1.035	0.826	0.947463	0.899776
Q9BYN8	28S ribosomal protein S26, mitochondrial	cell organization and biogenesis;metabolic process;response to stimulus	membrane;mitochondrion;ribosome	RNA binding		0.936	0.953	0.924977	0.965804
Q92552	28S ribosomal protein S27, mitochondrial	cell organization and biogenesis;cell proliferation;metabolic process;regulation of biological process	cytoplasm;membrane;mitochondrion;ribosome	protein binding;RNA binding		1.012	0.751	0.991919	0.52565
Q9Y2Q9	28S ribosomal protein S28, mitochondrial	cell organization and biogenesis;metabolic process	membrane;mitochondrion;ribosome	RNA binding		0.931	0.88	0.842058	0.974806
P51398	28S ribosomal protein S29, mitochondrial	cell death;cell organization and biogenesis;metabolic process;regulation of biological process;response to stimulus	membrane;mitochondrion;ribosome	nucleotide binding;protein binding;RNA binding;structural molecule activity		0.944	0.79	0.850856	0.638716
Q92665	28S ribosomal protein S31, mitochondrial	cell organization and biogenesis;metabolic process	membrane;mitochondrion;ribosome	protein binding;RNA binding;structural molecule activity		0.965	0.954	0.935472	0.983612
Q9Y291	28S ribosomal protein S33, mitochondrial	cell organization and biogenesis;metabolic process	membrane;mitochondrion;ribosome	structural molecule activity		0.992	0.965	1	0.975139
P82930	28S ribosomal protein S34, mitochondrial	cell organization and biogenesis;metabolic process	membrane;mitochondrion;ribosome	structural molecule activity		0.955	0.978	0.951952	0.943977
P82673	28S ribosomal protein S35, mitochondrial	cell organization and biogenesis;metabolic process;response to stimulus	membrane;mitochondrion;ribosome	RNA binding;structural molecule activity		1.027	1.01	0.975938	0.903183
P82909	28S ribosomal protein S36, mitochondrial	cell organization and biogenesis;metabolic process	membrane;mitochondrion;ribosome	structural molecule activity		0.811	0.642	0.271641	0.398512
P82675	28S ribosomal protein S5, mitochondrial	cell organization and biogenesis;metabolic process	membrane;mitochondrion;ribosome	RNA binding;structural molecule activity	Ribosome	1.076	0.738	0.895855	0.780535
P82932	28S ribosomal protein S6, mitochondrial	cell organization and biogenesis;metabolic process	membrane;mitochondrion;ribosome	protein binding;RNA binding;structural molecule activity	Ribosome	1.137	1.192	0.661247	0.499242
Q9Y2R9	28S ribosomal protein S7, mitochondrial	cell organization and biogenesis;metabolic process	membrane;mitochondrion;ribosome	RNA binding;structural molecule activity	Ribosome	1.055	0.775	0.851401	0.641595
P82933	28S ribosomal protein S9, mitochondrial	cell organization and biogenesis;metabolic process;response to stimulus	membrane;mitochondrion;ribosome	protein binding;RNA binding;structural molecule activity	Ribosome	1.072	0.935	0.80568	0.986741
Q96P11	28S rRNA (cytosine-C(5))-methyltransferase	metabolic process	nucleus	catalytic activity;RNA binding		0.99	0.875	0.99617	0.983697
Q86VF5	2-acylglycerol O-acyltransferase 3	metabolic process	endoplasmic reticulum;membrane	catalytic activity	Fat digestion and absorption; Glycerolipid metabolism; Metabolic pathways
O75600	2-amino-3-ketobutyrate coenzyme A ligase, mitochondrial	metabolic process	membrane;mitochondrion;nucleus	catalytic activity	Glycine, serine and threonine metabolism	1.112	0.952	0.812952	0.983964
Q96SZ5	2-aminoethanethiol dioxygenase	metabolic process	cytosol;mitochondrion	catalytic activity;metal ion binding	Taurine and hypotaurine metabolism; Metabolic pathways	1.044	1.075	0.991016	0.934635
Q9H2A2	2-aminomuconic semialdehyde dehydrogenase	metabolic process	cytoplasm;cytosol	catalytic activity
O43598	2'-deoxynucleoside 5'-phosphate N-hydrolase 1	cell differentiation;cell proliferation;metabolic process;regulation of biological process	cytoplasm;cytosol;nucleus	catalytic activity;protein binding		1.051	0.828	0.890346	0.890479
Q9UJ83	2-hydroxyacyl-CoA lyase 1	cell organization and biogenesis;metabolic process	organelle lumen	catalytic activity;metal ion binding;protein binding	Peroxisome	1.019	0.873	0.986173	0.967276
A1L0T0	2-hydroxyacyl-CoA lyase 2		membrane	catalytic activity;metal ion binding;protein binding		1.042	0.845	0.935472	0.931642
P52758	2-iminobutanoate/2-iminopropanoate deaminase	metabolic process;regulation of biological process;response to stimulus	cytoplasm;cytosol;mitochondrion;nucleus;organelle lumen	catalytic activity;metal ion binding;protein binding;RNA binding		1.02	0.902	0.992265	0.99986
Q5HYK3	2-methoxy-6-polyprenyl-1,4-benzoquinol methylase, mitochondrial	metabolic process	membrane;mitochondrion;organelle lumen	catalytic activity;protein binding	Ubiquinone and other terpenoid-quinone biosynthesis; Metabolic pathways	1.322	1.021	0.389772	0.958662
Q6PK18	2-oxoglutarate and iron-dependent oxygenase domain-containing protein 3	metabolic process	membrane	catalytic activity;metal ion binding		0.944	0.522	0.977359	0.20595
Q9H9V9	2-oxoglutarate and iron-dependent oxygenase JMJD4			protein binding		0.916	1.918	0.947463	0.0182684
Q02218	2-oxoglutarate dehydrogenase, mitochondrial	cellular component movement;metabolic process	cytosol;membrane;mitochondrion;organelle lumen	catalytic activity;metal ion binding;protein binding	Citrate cycle (TCA cycle); Carbon metabolism; Lysine degradation; Metabolic pathways; Tryptophan metabolism	1.003	0.929	0.992265	0.981489
Q9ULD0	2-oxoglutarate dehydrogenase-like, mitochondrial	metabolic process	cytosol;mitochondrion;organelle lumen	catalytic activity;metal ion binding;protein binding	Citrate cycle (TCA cycle); Carbon metabolism; Lysine degradation; Metabolic pathways; Tryptophan metabolism
P12694	2-oxoisovalerate dehydrogenase subunit alpha, mitochondrial	metabolic process	mitochondrion;organelle lumen	catalytic activity;metal ion binding;protein binding	Propanoate metabolism; Metabolic pathways; Valine, leucine and isoleucine degradation	0.985	0.963	0.991919	0.989615
P21953	2-oxoisovalerate dehydrogenase subunit beta, mitochondrial	metabolic process	mitochondrion;organelle lumen	catalytic activity;protein binding	Propanoate metabolism; Metabolic pathways; Valine, leucine and isoleucine degradation	1.005	0.773	0.996832	0.690416
O95861	3'(2'),5'-bisphosphate nucleotidase 1	metabolic process	cytosol	catalytic activity;metal ion binding	Sulfur metabolism; Metabolic pathways	1.043	0.923	0.893131	0.985273
Q8IV48	3'-5' exoribonuclease 1	metabolic process;regulation of biological process	cytoplasm;nucleus	catalytic activity;metal ion binding;protein binding;RNA binding		0.997	0.882	1	0.995654
Q9H6S0	3'-5' RNA helicase YTHDC2	metabolic process;regulation of biological process;response to stimulus	cytoplasm;endoplasmic reticulum	catalytic activity;nucleotide binding;protein binding;RNA binding		0.974	1.043	0.961039	0.82098
Q9BYD6	39S ribosomal protein L1, mitochondrial	cell organization and biogenesis;metabolic process	membrane;mitochondrion;ribosome	protein binding;RNA binding;structural molecule activity	Ribosome	0.947	0.794	0.939621	0.907894
Q7Z7H8	39S ribosomal protein L10, mitochondrial	cell organization and biogenesis;metabolic process	membrane;mitochondrion;ribosome	protein binding;RNA binding;structural molecule activity	Ribosome	0.988	3.036	1	2.33567e-05
Q9Y3B7	39S ribosomal protein L11, mitochondrial	cell organization and biogenesis;metabolic process	membrane;mitochondrion;ribosome	protein binding;RNA binding;structural molecule activity	Ribosome	1.003	0.857	1	0.952801
P52815	39S ribosomal protein L12, mitochondrial	cell organization and biogenesis;metabolic process;regulation of biological process	membrane;mitochondrion;ribosome	protein binding;RNA binding;structural molecule activity	Ribosome	0.979	0.965	0.992265	0.983697
Q9BYD1	39S ribosomal protein L13, mitochondrial	cell organization and biogenesis;metabolic process	membrane;mitochondrion;ribosome	protein binding;RNA binding;structural molecule activity	Ribosome	1.035	0.661	0.885954	0.0048457
Q6P1L8	39S ribosomal protein L14, mitochondrial	cell organization and biogenesis;metabolic process	membrane;mitochondrion;ribosome	RNA binding;structural molecule activity	Ribosome	0.901	0.733	0.789588	0.74655
Q9P015	39S ribosomal protein L15, mitochondrial	cell organization and biogenesis;metabolic process	membrane;mitochondrion;ribosome	protein binding;RNA binding;structural molecule activity	Ribosome	1.018	0.822	0.984916	0.83893
Q9NX20	39S ribosomal protein L16, mitochondrial	cell organization and biogenesis;metabolic process	membrane;mitochondrion;ribosome	RNA binding;structural molecule activity	Ribosome	0.949	0.832	0.864356	0.74586
Q9NRX2	39S ribosomal protein L17, mitochondrial	cell organization and biogenesis;metabolic process	membrane;mitochondrion;ribosome	protein binding;structural molecule activity	Ribosome	1.015	0.799	0.992794	0.838856
Q9H0U6	39S ribosomal protein L18, mitochondrial	cell organization and biogenesis;metabolic process;transport	membrane;mitochondrion;ribosome	RNA binding;structural molecule activity	Ribosome	0.976	0.728	0.992265	0.72215
P49406	39S ribosomal protein L19, mitochondrial	cell organization and biogenesis;metabolic process	membrane;mitochondrion;nucleus;ribosome	structural molecule activity	Ribosome	0.973	0.832	0.967043	0.910882
Q5T653	39S ribosomal protein L2, mitochondrial	cell organization and biogenesis;metabolic process	membrane;mitochondrion;ribosome	catalytic activity;RNA binding;structural molecule activity	Ribosome	1.024	0.802	0.990581	0.91784
Q7Z2W9	39S ribosomal protein L21, mitochondrial	cell organization and biogenesis;metabolic process	membrane;mitochondrion;ribosome	RNA binding;structural molecule activity	Ribosome	0.833	0.809	0.336255	0.930278
Q9NWU5	39S ribosomal protein L22, mitochondrial	cell organization and biogenesis;metabolic process	membrane;mitochondrion;ribosome	RNA binding;structural molecule activity	Ribosome	0.902	0.756	0.919808	0.943401
Q16540	39S ribosomal protein L23, mitochondrial	cell organization and biogenesis;metabolic process	membrane;mitochondrion;ribosome	protein binding;RNA binding;structural molecule activity	Ribosome	1.216	0.01	0.843206	1.50937e-16
Q96A35	39S ribosomal protein L24, mitochondrial	cell organization and biogenesis;metabolic process	membrane;mitochondrion;ribosome	structural molecule activity	Ribosome	0.904	0.812	0.683424	0.884636
Q9P0M9	39S ribosomal protein L27, mitochondrial	cell organization and biogenesis;metabolic process	membrane;mitochondrion;ribosome	protein binding;RNA binding;structural molecule activity	Ribosome	1.063	0.923	0.838726	0.998173
Q13084	39S ribosomal protein L28, mitochondrial	cell organization and biogenesis;metabolic process	cytosol;membrane;mitochondrion;ribosome	protein binding;RNA binding;structural molecule activity	Ribosome	0.766	0.425	0.409253	0.101292
P09001	39S ribosomal protein L3, mitochondrial	cell organization and biogenesis;metabolic process	membrane;mitochondrion;ribosome	catalytic activity;RNA binding;structural molecule activity	Ribosome	1.104	0.777	0.554647	0.695555
Q8TCC3	39S ribosomal protein L30, mitochondrial	cell organization and biogenesis;metabolic process	membrane;mitochondrion;ribosome	structural molecule activity	Ribosome	1.325	0.634	0.227457	0.755091
O75394	39S ribosomal protein L33, mitochondrial	cell organization and biogenesis;metabolic process	membrane;mitochondrion;ribosome	structural molecule activity	Ribosome	1.435	0.712	0.119961	0.898497
Q9NZE8	39S ribosomal protein L35, mitochondrial	cell organization and biogenesis;metabolic process	membrane;mitochondrion;ribosome	structural molecule activity	Ribosome
Q9BZE1	39S ribosomal protein L37, mitochondrial	cell organization and biogenesis;metabolic process	membrane;mitochondrion;ribosome	RNA binding;structural molecule activity		0.92	0.73	0.640311	0.424027
Q96DV4	39S ribosomal protein L38, mitochondrial	cell organization and biogenesis;metabolic process	membrane;mitochondrion;ribosome			1.045	0.732	0.948244	0.721783
Q9NYK5	39S ribosomal protein L39, mitochondrial	cell organization and biogenesis;metabolic process	membrane;mitochondrion;ribosome	nucleotide binding;RNA binding		0.958	0.776	0.908451	0.641218
Q9BYD3	39S ribosomal protein L4, mitochondrial	cell organization and biogenesis;metabolic process	membrane;mitochondrion;ribosome	protein binding;RNA binding;structural molecule activity	Ribosome	0.91	0.785	0.779244	0.833943
Q9NQ50	39S ribosomal protein L40, mitochondrial	cell organization and biogenesis;metabolic process	membrane;mitochondrion;nucleus;ribosome	protein binding;RNA binding		0.979	0.861	0.979618	0.95817
Q8IXM3	39S ribosomal protein L41, mitochondrial	cell death;cell organization and biogenesis;metabolic process	membrane;mitochondrion;ribosome	protein binding;RNA binding;structural molecule activity		0.922	0.838	0.947674	0.981489
Q9Y6G3	39S ribosomal protein L42, mitochondrial	cell organization and biogenesis;metabolic process	membrane;mitochondrion;ribosome	RNA binding;structural molecule activity
Q8N983	39S ribosomal protein L43, mitochondrial	cell organization and biogenesis;metabolic process	membrane;mitochondrion;ribosome	protein binding;RNA binding;structural molecule activity		0.955	0.751	0.903452	0.594331
Q9H9J2	39S ribosomal protein L44, mitochondrial	cell organization and biogenesis;metabolic process	membrane;mitochondrion;nucleus;ribosome	catalytic activity;protein binding;RNA binding		0.972	0.843	0.950276	0.90504
Q9BRJ2	39S ribosomal protein L45, mitochondrial	cell organization and biogenesis;metabolic process	membrane;mitochondrion;ribosome	protein binding;RNA binding		0.896	0.775	0.614529	0.695799
Q9H2W6	39S ribosomal protein L46, mitochondrial	cell organization and biogenesis;metabolic process	membrane;mitochondrion;ribosome	catalytic activity;structural molecule activity		0.895	0.98	0.600958	0.959465
Q9HD33	39S ribosomal protein L47, mitochondrial	cell organization and biogenesis;metabolic process	membrane;mitochondrion;ribosome	structural molecule activity		0.979	1.058	0.995838	0.825629
Q96GC5	39S ribosomal protein L48, mitochondrial	cell organization and biogenesis;metabolic process	membrane;mitochondrion;ribosome	protein binding		0.975	0.801	0.975938	0.789805
Q13405	39S ribosomal protein L49, mitochondrial	cell organization and biogenesis;metabolic process	membrane;mitochondrion;ribosome	protein binding;structural molecule activity		1.099	0.951	0.793071	0.967276
Q8N5N7	39S ribosomal protein L50, mitochondrial	cell organization and biogenesis;metabolic process	membrane;mitochondrion;ribosome			0.941	1.22	0.974895	0.77043
Q4U2R6	39S ribosomal protein L51, mitochondrial	cell organization and biogenesis;metabolic process	membrane;mitochondrion;ribosome	protein binding;structural molecule activity		1.466	0.998	0.285288	0.97448
Q96EL3	39S ribosomal protein L53, mitochondrial	cell organization and biogenesis;metabolic process	membrane;mitochondrion;ribosome	protein binding		0.998	0.803	1	0.866274
Q6P161	39S ribosomal protein L54, mitochondrial	cell organization and biogenesis;metabolic process	membrane;mitochondrion;ribosome	RNA binding		0.529	0.652	0.000292849	0.641607
Q7Z7F7	39S ribosomal protein L55, mitochondrial	cell organization and biogenesis;metabolic process	membrane;mitochondrion;ribosome	structural molecule activity		1.014	0.615	0.995838	0.320831
Q9BYD2	39S ribosomal protein L9, mitochondrial	cell organization and biogenesis;metabolic process	membrane;mitochondrion;ribosome	protein binding;RNA binding;structural molecule activity	Ribosome	1.057	0.826	0.929132	0.955302
Q9NVS2	39S ribosomal protein S18a, mitochondrial	cell organization and biogenesis;metabolic process	membrane;mitochondrion;ribosome	structural molecule activity	Ribosome	1.302	0.756	0.32183	0.943977
Q9NP92	39S ribosomal protein S30, mitochondrial	cell death;cell organization and biogenesis;metabolic process	membrane;mitochondrion;ribosome	RNA binding;structural molecule activity		0.86	0.676	0.324053	0.229282
Q15125	3-beta-hydroxysteroid-Delta(8),Delta(7)-isomerase	metabolic process;regulation of biological process;response to stimulus;transport	endoplasmic reticulum;membrane;nucleus	catalytic activity;protein binding;receptor activity;signal transducer activity;transporter activity	Steroid biosynthesis; Metabolic pathways	0.812	0.647	0.27891	0.334813
Q99714	3-hydroxyacyl-CoA dehydrogenase type-2	cell organization and biogenesis;metabolic process	cytoplasm;membrane;mitochondrion;organelle lumen	catalytic activity;protein binding;RNA binding	Alzheimer's disease; Metabolic pathways; Valine, leucine and isoleucine degradation	0.974	0.924	0.976031	0.974806
Q9BUT1	3-hydroxybutyrate dehydrogenase type 2	cell differentiation;metabolic process	cytoplasm;cytosol;mitochondrion	catalytic activity;nucleotide binding	Butanoate metabolism; Synthesis and degradation of ketone bodies; Metabolic pathways	1.002	0.771	1	0.868492
P31937	3-hydroxyisobutyrate dehydrogenase, mitochondrial	metabolic process;transport	mitochondrion;organelle lumen	catalytic activity;nucleotide binding	Metabolic pathways; Valine, leucine and isoleucine degradation	1.073	0.955	0.760401	0.979292
Q6NVY1	3-hydroxyisobutyryl-CoA hydrolase, mitochondrial	metabolic process	mitochondrion;organelle lumen	catalytic activity	Propanoate metabolism; Carbon metabolism; beta-Alanine metabolism; Metabolic pathways; Valine, leucine and isoleucine degradation	1.107	0.867	0.421816	0.917497
P42765	3-ketoacyl-CoA thiolase, mitochondrial	cell organization and biogenesis;metabolic process;regulation of biological process;response to stimulus	membrane;mitochondrion;organelle lumen	catalytic activity;protein binding;RNA binding	Fatty acid degradation; Fatty acid elongation; Metabolic pathways; Valine, leucine and isoleucine degradation; Fatty acid metabolism	0.927	0.889	0.737643	0.942418
P09110	3-ketoacyl-CoA thiolase, peroxisomal	metabolic process;transport	extracellular;membrane;organelle lumen	catalytic activity;protein binding	Peroxisome; Fatty acid degradation; PPAR signaling pathway; Biosynthesis of unsaturated fatty acids; alpha-Linolenic acid metabolism; Metabolic pathways; Valine, leucine and isoleucine degradation; Fatty acid metabolism	1.07	0.954	0.652256	0.995654
Q06136	3-ketodihydrosphingosine reductase	metabolic process	endoplasmic reticulum;membrane	catalytic activity	Sphingolipid metabolism; Metabolic pathways	0.791	0.982	0.669306	0.97634
P25325	3-mercaptopyruvate sulfurtransferase	metabolic process;response to stimulus	cytoplasm;cytosol;mitochondrion	catalytic activity;protein binding	Sulfur relay system; Sulfur metabolism; Metabolic pathways; Cysteine and methionine metabolism	1.007	0.991	0.998083	0.934635
Q9NWU1	3-oxoacyl-[acyl-carrier-protein] synthase, mitochondrial	metabolic process	cytosol;mitochondrion	catalytic activity	Fatty acid biosynthesis; Biotin metabolism; Metabolic pathways; Fatty acid metabolism	0.95	0.839	0.986173	0.983792
O15530	3-phosphoinositide-dependent protein kinase 1	cell organization and biogenesis;cellular component movement;metabolic process;regulation of biological process;response to stimulus	cytoplasm;cytosol;membrane;nucleus	catalytic activity;enzyme regulator activity;nucleotide binding;protein binding	T cell receptor signaling pathway; Insulin signaling pathway; FoxO signaling pathway; PPAR signaling pathway; Neurotrophin signaling pathway; Non-small cell lung cancer; Endometrial cancer; Prostate cancer; Thyroid hormone signaling pathway; Toxoplasmosis; Apoptosis; Focal adhesion; Proteoglycans in cancer; Choline metabolism in cancer; AMPK signaling pathway; mTOR signaling pathway; Aldosterone-…	1.007	0.709	0.998398	0.899689
P23610	40-kDa huntingtin-associated protein		nucleus	protein binding		0.922	0.924	0.950927	0.994798
P46783	40S ribosomal protein S10	cell organization and biogenesis;metabolic process;transport	cytoplasm;cytosol;membrane;nucleus;ribosome	protein binding;RNA binding;structural molecule activity	Ribosome	1.075	0.734	0.576563	0.119384
P62280	40S ribosomal protein S11	cell differentiation;cell organization and biogenesis;metabolic process;transport	cytoplasm;cytosol;membrane;ribosome	protein binding;RNA binding;structural molecule activity	Ribosome	0.964	0.8	0.941882	0.420052
P25398	40S ribosomal protein S12	cell organization and biogenesis;metabolic process;transport	cytoplasm;cytosol;membrane;ribosome	RNA binding;structural molecule activity	Ribosome	0.994	0.87	1	0.835319
P62277	40S ribosomal protein S13	cell organization and biogenesis;metabolic process;regulation of biological process;transport	cytosol;membrane;nucleus;ribosome	protein binding;RNA binding;structural molecule activity	Ribosome	0.964	0.882	0.941882	0.884636
P62263	40S ribosomal protein S14	cell differentiation;cell organization and biogenesis;metabolic process;regulation of biological process;transport	cytosol;membrane;mitochondrion;ribosome	protein binding;RNA binding;structural molecule activity;translation regulator activity	Ribosome	0.988	0.876	0.998083	0.858854
P62841	40S ribosomal protein S15	cell differentiation;cell organization and biogenesis;metabolic process;transport	cytosol;membrane;nucleus;ribosome	DNA binding;protein binding;RNA binding;structural molecule activity	Ribosome	0.946	0.89	0.860867	0.95817
P62244	40S ribosomal protein S15a	cell organization and biogenesis;metabolic process;regulation of biological process;response to stimulus;transport	cytoplasm;cytosol;membrane;mitochondrion;ribosome	protein binding;RNA binding;structural molecule activity	Ribosome	1.119	0.747	0.214481	0.133496
P62249	40S ribosomal protein S16	cell organization and biogenesis;metabolic process;transport	cytosol;membrane;ribosome	protein binding;RNA binding;structural molecule activity	Ribosome	0.965	0.877	0.947463	0.865205
P08708	40S ribosomal protein S17	cell organization and biogenesis;metabolic process;transport	cytosol;membrane;ribosome	RNA binding;structural molecule activity	Ribosome	0.932	0.861	0.742614	0.789863
P62269	40S ribosomal protein S18	cell organization and biogenesis;metabolic process;transport	cytoplasm;cytosol;membrane;nucleus;ribosome	protein binding;RNA binding;structural molecule activity	Ribosome	0.94	0.908	0.810275	0.952801
P39019	40S ribosomal protein S19	cell differentiation;cell organization and biogenesis;cellular component movement;defense response;metabolic process;regulation of biological process;response to stimulus;transport	cytoplasm;cytosol;membrane;nucleus;ribosome	protein binding;RNA binding;structural molecule activity	Ribosome	0.965	0.885	0.947079	0.899738
P15880	40S ribosomal protein S2	cell organization and biogenesis;metabolic process;regulation of biological process;transport	cytosol;membrane;nucleus;ribosome	protein binding;RNA binding;structural molecule activity	Ribosome	0.958	0.915	0.915988	0.964194
P60866	40S ribosomal protein S20	cell organization and biogenesis;metabolic process;transport	cytoplasm;cytosol;membrane;ribosome	protein binding;RNA binding;structural molecule activity	Ribosome	1.021	0.989	0.941882	0.967276
P63220	40S ribosomal protein S21	cell organization and biogenesis;metabolic process;transport	cytosol;ribosome	protein binding;RNA binding;structural molecule activity	Ribosome	0.87	1.08	0.145623	0.686357
P62266	40S ribosomal protein S23	cell organization and biogenesis;metabolic process;transport	cytosol;membrane;ribosome	protein binding;RNA binding;structural molecule activity	Ribosome	0.881	0.812	0.283563	0.606553
P62847	40S ribosomal protein S24	cell organization and biogenesis;metabolic process;transport	cytosol;membrane;nucleus;ribosome	protein binding;RNA binding;structural molecule activity	Ribosome	0.934	0.804	0.763475	0.44809
P62851	40S ribosomal protein S25	cell organization and biogenesis;metabolic process;transport	cytosol;nucleus;ribosome	catalytic activity;nucleotide binding;protein binding;RNA binding;structural molecule activity	Ribosome	0.981	0.952	0.992265	0.99986
P62854	40S ribosomal protein S26	cell organization and biogenesis;metabolic process;regulation of biological process;transport	cytosol;membrane;ribosome	protein binding;RNA binding;structural molecule activity	Ribosome	1.023	1.078	0.941882	0.706507
P42677	40S ribosomal protein S27	cell organization and biogenesis;cell proliferation;metabolic process;transport	cytosol;nucleus;ribosome	DNA binding;metal ion binding;protein binding;RNA binding;structural molecule activity	Ribosome	100	100	1.77756e-16	1.50937e-16
Q71UM5	40S ribosomal protein S27-like	cell organization and biogenesis;metabolic process;regulation of biological process;response to stimulus	nucleus;ribosome	enzyme regulator activity;metal ion binding;protein binding;RNA binding;structural molecule activity;translation regulator activity	Ribosome	1.083	0.671	0.72473	0.219855
P62857	40S ribosomal protein S28	cell organization and biogenesis;metabolic process;transport	cytosol;ribosome	protein binding;RNA binding;structural molecule activity	Ribosome	0.846	0.824	0.0528479	0.705822
P62273	40S ribosomal protein S29	cell organization and biogenesis;metabolic process;transport	cytosol;ribosome	metal ion binding;structural molecule activity	Ribosome	1.207	0.773	0.31933	0.860843
P23396	40S ribosomal protein S3	cell death;cell division;cell organization and biogenesis;metabolic process;regulation of biological process;response to stimulus;transport	cytoplasm;cytoskeleton;cytosol;endoplasmic reticulum;membrane;mitochondrion;nucleus;organelle lumen;ribosome	catalytic activity;DNA binding;protein binding;RNA binding;structural molecule activity	Ribosome	0.934	0.916	0.761796	0.967276
P62861	40S ribosomal protein S30	cell organization and biogenesis;defense response;metabolic process;response to stimulus;transport	cytosol;ribosome	RNA binding;structural molecule activity		1.29	0.557	0.000235243	0.000265682
P61247	40S ribosomal protein S3a	cell differentiation;cell organization and biogenesis;metabolic process;regulation of biological process;transport	cytoplasm;cytosol;endoplasmic reticulum;nucleus;ribosome	protein binding;RNA binding;structural molecule activity	Ribosome	0.937	0.822	0.786576	0.568317
P62701	40S ribosomal protein S4, X isoform	cell organization and biogenesis;development;metabolic process;regulation of biological process;transport	cytoplasm;cytosol;membrane;ribosome	protein binding;RNA binding;structural molecule activity	Ribosome	0.99	0.821	1	0.564404
P46782	40S ribosomal protein S5	cell organization and biogenesis;metabolic process;regulation of biological process;transport	cytosol;membrane;ribosome	protein binding;RNA binding;structural molecule activity	Ribosome	1.046	0.846	0.815003	0.716779
P62753	40S ribosomal protein S6	cell death;cell differentiation;cell organization and biogenesis;cell proliferation;metabolic process;regulation of biological process;response to stimulus;transport	cytoplasm;cytosol;membrane;nucleus;ribosome	protein binding;RNA binding;structural molecule activity	Ribosome; Insulin signaling pathway; HIF-1 signaling pathway; EGFR tyrosine kinase inhibitor resistance; Proteoglycans in cancer; mTOR signaling pathway; PI3K-Akt signaling pathway	0.932	0.859	0.743363	0.782818
P62081	40S ribosomal protein S7	cell organization and biogenesis;metabolic process;regulation of biological process;transport	cytoplasm;cytoskeleton;cytosol;membrane;nucleus;ribosome	protein binding;RNA binding;structural molecule activity	Ribosome	0.906	0.814	0.471077	0.516547
P62241	40S ribosomal protein S8	cell organization and biogenesis;metabolic process;transport	cytoplasm;cytosol;endoplasmic reticulum;membrane;nucleus;ribosome	protein binding;RNA binding;structural molecule activity	Ribosome	0.873	0.893	0.170098	0.91784
P46781	40S ribosomal protein S9	cell organization and biogenesis;metabolic process;regulation of biological process;transport	cytoplasm;cytosol;membrane;nucleus;ribosome	protein binding;RNA binding;structural molecule activity;translation regulator activity	Ribosome	0.958	0.833	0.918205	0.641595
P08865	40S ribosomal protein SA	cell organization and biogenesis;metabolic process;transport	cytoplasm;cytosol;membrane;nucleus;ribosome	protein binding;receptor activity;RNA binding;structural molecule activity	Ribosome	0.964	0.925	0.941882	0.978615
Q9BRK5	45 kDa calcium-binding protein	cell differentiation;response to stimulus;transport	cytoplasm;endosome;Golgi;membrane;organelle lumen	metal ion binding;protein binding		1.253	0.525	0.032873	0.0106281
P80404	4-aminobutyrate aminotransferase, mitochondrial	metabolic process;regulation of biological process;response to stimulus	mitochondrion;organelle lumen	catalytic activity;metal ion binding;protein binding	Butanoate metabolism; Propanoate metabolism; beta-Alanine metabolism; Alanine, aspartate and glutamate metabolism; GABAergic synapse; Metabolic pathways; Valine, leucine and isoleucine degradation	1.403	2.482	0.595546	0.0224875
P08195	4F2 cell-surface antigen heavy chain	cell growth;cellular component movement;metabolic process;response to stimulus;transport	cell surface;cytosol;membrane;nucleus	catalytic activity;protein binding;RNA binding;transporter activity	Protein digestion and absorption; mTOR signaling pathway	0.924	1.035	0.667973	0.861822
Q11128	4-galactosyl-N-acetylglucosaminide 3-alpha-L-fucosyltransferase FUT5	metabolic process	Golgi;membrane	catalytic activity	Glycosphingolipid biosynthesis - lacto and neolacto series; Metabolic pathways
Q96IR7	4-hydroxyphenylpyruvate dioxygenase-like protein	metabolic process		catalytic activity;metal ion binding		1.11	0.822	0.824988	0.954216
Q9NVE7	4'-phosphopantetheine phosphatase	metabolic process	cytoplasm	catalytic activity;nucleotide binding	Pantothenate and CoA biosynthesis; Metabolic pathways	0.959	1.256	0.964703	0.529997
P49189	4-trimethylaminobutyraldehyde dehydrogenase	metabolic process	cytoplasm;cytosol	catalytic activity	Fatty acid degradation; Ascorbate and aldarate metabolism; Lysine degradation; Histidine metabolism; beta-Alanine metabolism; Pyruvate metabolism; Glycerolipid metabolism; Glycolysis / Gluconeogenesis; Metabolic pathways; Tryptophan metabolism; Arginine and proline metabolism; Valine, leucine and isoleucine degradation	0.98	0.948	0.991016	0.995002
Q8TCD5	5'(3')-deoxyribonucleotidase, cytosolic type	metabolic process	cytoplasm;cytosol;mitochondrion;nucleus	catalytic activity;metal ion binding;nucleotide binding;receptor activity;signal transducer activity	Purine metabolism; Nicotinate and nicotinamide metabolism; Metabolic pathways; Pyrimidine metabolism	1.002	0.857	1	0.957448
Q8IV08	5'-3' exonuclease PLD3	metabolic process	endoplasmic reticulum;membrane	catalytic activity;protein binding	Ether lipid metabolism; Glycerophospholipid metabolism; Metabolic pathways	1.132	0.804	0.668692	0.923472
Q8IZH2	5'-3' exoribonuclease 1	metabolic process;regulation of biological process;response to stimulus	cytoplasm;cytosol;membrane;nucleus	catalytic activity;DNA binding;protein binding;RNA binding	Ribosome biogenesis in eukaryotes; RNA degradation	0.95	0.628	0.947079	0.391842
Q9H0D6	5'-3' exoribonuclease 2	cell differentiation;metabolic process;regulation of biological process	membrane;nucleus	catalytic activity;DNA binding;metal ion binding;protein binding;RNA binding	Ribosome biogenesis in eukaryotes; RNA degradation	0.964	0.679	0.950927	0.0389958
Q00013	55 kDa erythrocyte membrane protein	metabolic process;regulation of biological process;response to stimulus	cytoskeleton;membrane	catalytic activity;protein binding		1.078	0.887	0.741609	0.97448
P13196	5-aminolevulinate synthase, nonspecific, mitochondrial	cell organization and biogenesis;metabolic process;regulation of biological process	cytosol;mitochondrion;organelle lumen	catalytic activity;protein binding	Glycine, serine and threonine metabolism; Porphyrin and chlorophyll metabolism; Metabolic pathways	0.976	1.219	0.99617	0.85521
Q13131	5'-AMP-activated protein kinase catalytic subunit alpha-1	cell communication;cell organization and biogenesis;metabolic process;regulation of biological process;response to stimulus	cytoplasm;cytosol;membrane;nucleus	catalytic activity;metal ion binding;nucleotide binding;protein binding	Longevity regulating pathway - multiple species; Insulin signaling pathway; FoxO signaling pathway; Oxytocin signaling pathway; Glucagon signaling pathway; AMPK signaling pathway; mTOR signaling pathway; Non-alcoholic fatty liver disease (NAFLD); Circadian rhythm; Autophagy; Insulin resistance; Adipocytokine signaling pathway; Longevity regulating pathway; PI3K-Akt signaling pathway; Hypertrophic…	1.03	1.064	0.962924	0.751485
Q9Y478	5'-AMP-activated protein kinase subunit beta-1	cell communication;cell organization and biogenesis;metabolic process;regulation of biological process;response to stimulus	cytosol;nucleus	catalytic activity;protein binding	Longevity regulating pathway - multiple species; Insulin signaling pathway; FoxO signaling pathway; Oxytocin signaling pathway; Glucagon signaling pathway; AMPK signaling pathway; Non-alcoholic fatty liver disease (NAFLD); Circadian rhythm; Insulin resistance; Adipocytokine signaling pathway; Longevity regulating pathway; Hypertrophic cardiomyopathy (HCM)	1.045	1.237	0.954345	0.542628
O43741	5'-AMP-activated protein kinase subunit beta-2	cell communication;metabolic process;regulation of biological process;response to stimulus;transport	cytosol	catalytic activity;protein binding	Longevity regulating pathway - multiple species; Insulin signaling pathway; FoxO signaling pathway; Oxytocin signaling pathway; Glucagon signaling pathway; AMPK signaling pathway; Non-alcoholic fatty liver disease (NAFLD); Circadian rhythm; Insulin resistance; Adipocytokine signaling pathway; Longevity regulating pathway; Hypertrophic cardiomyopathy (HCM)
P54619	5'-AMP-activated protein kinase subunit gamma-1	cell communication;metabolic process;regulation of biological process;response to stimulus;transport	cytosol;membrane;nucleus	catalytic activity;enzyme regulator activity;nucleotide binding;protein binding	Longevity regulating pathway - multiple species; Insulin signaling pathway; FoxO signaling pathway; Oxytocin signaling pathway; Glucagon signaling pathway; AMPK signaling pathway; Non-alcoholic fatty liver disease (NAFLD); Circadian rhythm; Insulin resistance; Adipocytokine signaling pathway; Longevity regulating pathway; Hypertrophic cardiomyopathy (HCM)	1.075	1.212	0.86461	0.372662
Q9UGJ0	5'-AMP-activated protein kinase subunit gamma-2	cell communication;metabolic process;regulation of biological process;response to stimulus;transport	cytosol	catalytic activity;enzyme regulator activity;nucleotide binding;protein binding	Longevity regulating pathway - multiple species; Insulin signaling pathway; FoxO signaling pathway; Oxytocin signaling pathway; Glucagon signaling pathway; AMPK signaling pathway; Non-alcoholic fatty liver disease (NAFLD); Circadian rhythm; Insulin resistance; Adipocytokine signaling pathway; Longevity regulating pathway; Hypertrophic cardiomyopathy (HCM)	0.882	1.079	0.877385	0.913644
Q7Z4H3	5'-deoxynucleotidase HDDC2		mitochondrion	protein binding		1.073	0.946	0.824371	0.991566
P49914	5-formyltetrahydrofolate cyclo-ligase	metabolic process	cytoplasm;cytosol;organelle lumen	catalytic activity;metal ion binding;nucleotide binding	One carbon pool by folate; Metabolic pathways	1.065	0.908	0.913245	0.993474
P28335	5-hydroxytryptamine receptor 2C	cell communication;cellular homeostasis;defense response;metabolic process;regulation of biological process;response to stimulus;transport	membrane	receptor activity;signal transducer activity	Serotonergic synapse; Neuroactive ligand-receptor interaction; Gap junction; Inflammatory mediator regulation of TRP channels; Calcium signaling pathway
Q8WXA8	5-hydroxytryptamine receptor 3C	cell communication;regulation of biological process;response to stimulus;transport	membrane	protein binding;transporter activity	Serotonergic synapse; Taste transduction	1.206	0.789	0.451759	0.910882
Q5TFE4	5'-nucleotidase domain-containing protein 1	metabolic process		catalytic activity;metal ion binding;receptor activity;signal transducer activity		1.083	0.831	0.70318	0.873459
Q9H857	5'-nucleotidase domain-containing protein 2	metabolic process		catalytic activity;metal ion binding;receptor activity;signal transducer activity		1.185	0.532	0.674145	0.507992
Q86UY8	5'-nucleotidase domain-containing protein 3	metabolic process		catalytic activity;metal ion binding;receptor activity;signal transducer activity		0.994	0.574	1	0.752511
P21589	5'-nucleotidase	metabolic process;regulation of biological process	cell surface;cytosol;membrane	catalytic activity;metal ion binding;nucleotide binding	Purine metabolism; Nicotinate and nicotinamide metabolism; Metabolic pathways; Pyrimidine metabolism	0.683	0.945	2.08218e-06	0.981489
P10809	60 kDa heat shock protein, mitochondrial	cell organization and biogenesis;cell proliferation;metabolic process;regulation of biological process;response to stimulus;transport	cell surface;cytoplasm;cytosol;endosome;membrane;mitochondrion;organelle lumen	catalytic activity;DNA binding;nucleotide binding;protein binding;RNA binding	Type I diabetes mellitus; Tuberculosis; RNA degradation; Legionellosis	0.971	1.076	0.96702	0.703086
Q86U10	60 kDa lysophospholipase	metabolic process	cytosol	catalytic activity;protein binding		1.099	1.329	0.805183	0.137359
P10155	60 kDa SS-A/Ro ribonucleoprotein	cell organization and biogenesis;metabolic process;regulation of biological process;response to stimulus	cytoplasm;cytosol;nucleus	metal ion binding;RNA binding	Systemic lupus erythematosus	1.098	0.886	0.525937	0.963998
P05388	60S acidic ribosomal protein P0	cell organization and biogenesis;metabolic process;regulation of biological process;response to stimulus;transport	cytoplasm;cytosol;endoplasmic reticulum;membrane;nucleus;ribosome	protein binding;RNA binding;structural molecule activity	Ribosome	0.902	0.892	0.42254	0.917166
P05386	60S acidic ribosomal protein P1	cell organization and biogenesis;metabolic process;regulation of biological process;transport	cytosol;ribosome	enzyme regulator activity;protein binding;structural molecule activity	Ribosome	0.953	0.648	0.893131	0.00840562
P05387	60S acidic ribosomal protein P2	cell organization and biogenesis;metabolic process;transport	cytosol;membrane;ribosome	protein binding;structural molecule activity	Ribosome	1.004	1.119	0.991016	0.495288
Q96D46	60S ribosomal export protein NMD3	regulation of biological process;transport	cytoplasm;membrane;nucleus	protein binding;RNA binding	Ribosome biogenesis in eukaryotes; RNA transport	0.993	1.004	0.995838	0.934635
P27635	60S ribosomal protein L10	cell organization and biogenesis;metabolic process;regulation of biological process;transport	cytosol;endoplasmic reticulum;membrane;nucleus;ribosome	protein binding;RNA binding;structural molecule activity;translation regulator activity	Ribosome	0.919	0.854	0.607845	0.761288
P62906	60S ribosomal protein L10a	cell organization and biogenesis;metabolic process;response to stimulus;transport	cytosol;membrane;nucleus;ribosome	protein binding;RNA binding;structural molecule activity	Ribosome	0.951	0.874	0.885954	0.851167
P62913	60S ribosomal protein L11	cell organization and biogenesis;metabolic process;regulation of biological process;transport	cytoplasm;cytosol;membrane;nucleus;ribosome	protein binding;RNA binding;structural molecule activity	Ribosome	0.951	0.862	0.885954	0.794742
P30050	60S ribosomal protein L12	cell organization and biogenesis;metabolic process;transport	cytosol;membrane;ribosome	protein binding;RNA binding;structural molecule activity	Ribosome	0.943	0.968	0.838142	0.983964
P26373	60S ribosomal protein L13	cell organization and biogenesis;metabolic process;transport	cytosol;membrane;nucleus;ribosome	protein binding;RNA binding;structural molecule activity	Ribosome	1.031	0.897	0.901946	0.929498
P40429	60S ribosomal protein L13a	cell organization and biogenesis;metabolic process;regulation of biological process;response to stimulus;transport	cytoplasm;cytosol;membrane;nucleus;ribosome	RNA binding;structural molecule activity	Ribosome	0.956	0.882	0.906169	0.884636
P50914	60S ribosomal protein L14	cell organization and biogenesis;metabolic process;transport	cytosol;membrane;ribosome	protein binding;RNA binding;structural molecule activity	Ribosome	1.16	0.909	0.0507956	0.952801
P61313	60S ribosomal protein L15	cell organization and biogenesis;metabolic process;response to stimulus;transport	cytosol;membrane;nucleus;ribosome	protein binding;RNA binding;structural molecule activity	Ribosome	0.988	0.809	0.995838	0.555152
P18621	60S ribosomal protein L17	cell organization and biogenesis;metabolic process;transport	cytosol;nucleus;ribosome	protein binding;RNA binding;structural molecule activity	Ribosome	0.963	0.828	0.939621	0.612613
Q07020	60S ribosomal protein L18	cell organization and biogenesis;metabolic process;transport	cytoplasm;cytosol;endoplasmic reticulum;membrane;nucleus;ribosome	RNA binding;structural molecule activity	Ribosome	0.951	0.926	0.884683	0.979292
Q02543	60S ribosomal protein L18a	cell organization and biogenesis;metabolic process;response to stimulus;transport	cytosol;membrane;ribosome	protein binding;RNA binding;structural molecule activity	Ribosome	0.987	0.785	0.995838	0.391842
P84098	60S ribosomal protein L19	cell organization and biogenesis;metabolic process;transport	cytosol;membrane;ribosome	protein binding;RNA binding;structural molecule activity	Ribosome	0.939	0.873	0.780999	0.884636
P46778	60S ribosomal protein L21	cell organization and biogenesis;metabolic process;transport	cytosol;membrane;ribosome	protein binding;RNA binding;structural molecule activity	Ribosome	0.941	0.782	0.815495	0.304135
P35268	60S ribosomal protein L22	cell organization and biogenesis;metabolic process;transport	cytoplasm;cytosol;nucleus;ribosome	protein binding;RNA binding;structural molecule activity	Ribosome	1.01	0.931	0.975938	0.981489
Q6P5R6	60S ribosomal protein L22-like 1	metabolic process	ribosome	RNA binding;structural molecule activity	Ribosome	0.97	1.508	0.995838	0.23578
P62829	60S ribosomal protein L23	cell organization and biogenesis;metabolic process;regulation of biological process;response to stimulus;transport	cytoplasm;cytosol;membrane;ribosome	protein binding;RNA binding;structural molecule activity	Ribosome	1.032	0.78	0.897709	0.289874
P62750	60S ribosomal protein L23a	cell organization and biogenesis;cell proliferation;metabolic process;transport	cytoplasm;cytosol;nucleus;ribosome	protein binding;RNA binding;structural molecule activity	Ribosome	1.003	0.844	0.992265	0.706507
P83731	60S ribosomal protein L24	cell organization and biogenesis;cellular component movement;metabolic process;regulation of biological process;transport	cytoplasm;cytosol;membrane;ribosome	protein binding;RNA binding;structural molecule activity	Ribosome	0.956	0.848	0.908451	0.730901
P61254	60S ribosomal protein L26	cell organization and biogenesis;metabolic process;regulation of biological process;response to stimulus;transport	cytoplasm;cytosol;membrane;ribosome	protein binding;RNA binding;structural molecule activity	Ribosome	1.008	0.872	0.980209	0.868492
P61353	60S ribosomal protein L27	cell organization and biogenesis;metabolic process;transport	cytosol;membrane;nucleus;ribosome	RNA binding;structural molecule activity	Ribosome	1.009	0.695	0.977638	0.022847
P46776	60S ribosomal protein L27a	cell organization and biogenesis;metabolic process;transport	cytosol;endoplasmic reticulum;membrane;ribosome	protein binding;RNA binding;structural molecule activity	Ribosome	1.085	0.894	0.475312	0.923472
P46779	60S ribosomal protein L28	cell organization and biogenesis;metabolic process;regulation of biological process;transport	cytosol;membrane;ribosome	protein binding;RNA binding;structural molecule activity	Ribosome	0.968	0.877	0.940677	0.952801
P47914	60S ribosomal protein L29	cell organization and biogenesis;metabolic process;transport	cytosol;membrane;ribosome	protein binding;RNA binding;structural molecule activity	Ribosome	0.891	0.749	0.962924	0.952801
P39023	60S ribosomal protein L3	cell organization and biogenesis;metabolic process;response to stimulus;transport	cytoplasm;cytosol;nucleus;ribosome	protein binding;RNA binding;structural molecule activity	Ribosome	0.993	0.898	1	0.930817
P62888	60S ribosomal protein L30	cell organization and biogenesis;defense response;metabolic process;response to stimulus;transport	cytosol;membrane;nucleus;ribosome	protein binding;RNA binding;structural molecule activity	Ribosome	1.066	0.832	0.652019	0.632945
P62899	60S ribosomal protein L31	cell organization and biogenesis;metabolic process;transport	cytosol;membrane;ribosome	protein binding;RNA binding;structural molecule activity	Ribosome	1.394	0.515	0.000863724	0.0110356
P62910	60S ribosomal protein L32	cell organization and biogenesis;metabolic process;response to stimulus;transport	cytosol;membrane;ribosome	RNA binding;structural molecule activity	Ribosome	1.098	0.743	0.407255	0.175731
P49207	60S ribosomal protein L34	cell organization and biogenesis;metabolic process;transport	cytosol;mitochondrion;ribosome	protein binding;RNA binding;structural molecule activity	Ribosome	1.498	1.324	0.00710429	0.391842
P42766	60S ribosomal protein L35	cell organization and biogenesis;metabolic process;transport	cytosol;membrane;ribosome	RNA binding;structural molecule activity	Ribosome	0.965	0.943	0.950927	0.985273
P18077	60S ribosomal protein L35a	cell organization and biogenesis;metabolic process;transport	cytosol;membrane;ribosome	protein binding;RNA binding;structural molecule activity	Ribosome	1.141	0.815	0.141121	0.594331
Q9Y3U8	60S ribosomal protein L36	cell organization and biogenesis;metabolic process;transport	cytoplasm;cytosol;membrane;ribosome	RNA binding;structural molecule activity	Ribosome	1.01	2.165	0.975938	8.48938e-14
Q969Q0	60S ribosomal protein L36a-like	metabolic process	cytoplasm;cytosol;membrane;nucleus;ribosome	protein binding;structural molecule activity	Ribosome	1.057	0.799	0.939621	0.952801
P61513	60S ribosomal protein L37a	cell organization and biogenesis;metabolic process;transport	cytosol;nucleus;ribosome	metal ion binding;protein binding;RNA binding;structural molecule activity	Ribosome	1.232	0.946	0.261978	0.983697
P63173	60S ribosomal protein L38	cell organization and biogenesis;metabolic process;regulation of biological process;transport	cytosol;ribosome	RNA binding;structural molecule activity	Ribosome	1.116	0.93	0.23537	0.98429
P62891	60S ribosomal protein L39	cell organization and biogenesis;defense response;metabolic process;response to stimulus;transport	cytosol;ribosome	RNA binding;structural molecule activity	Ribosome	1.723	0.276	4.05774e-10	2.03856e-09
Q92901	60S ribosomal protein L3-like	cell organization and biogenesis;metabolic process	membrane;ribosome	RNA binding;structural molecule activity	Ribosome	1.165	0.602	0.143139	0.0129037
P36578	60S ribosomal protein L4	cell organization and biogenesis;metabolic process;transport	cytoplasm;cytosol;endoplasmic reticulum;membrane;nucleus;ribosome	protein binding;RNA binding;structural molecule activity	Ribosome	0.929	0.805	0.712291	0.45099
P46777	60S ribosomal protein L5	cell organization and biogenesis;metabolic process;regulation of biological process;transport	cytoplasm;cytosol;membrane;nucleus;ribosome	protein binding;RNA binding;structural molecule activity	Ribosome	0.987	0.854	0.99617	0.761288
Q02878	60S ribosomal protein L6	cell organization and biogenesis;metabolic process;regulation of biological process;transport	cytosol;membrane;nucleus;ribosome	DNA binding;protein binding;RNA binding;structural molecule activity	Ribosome	1.053	0.731	0.764732	0.0823081
P18124	60S ribosomal protein L7	cell organization and biogenesis;metabolic process;transport	cytoplasm;cytosol;membrane;nucleus;ribosome	DNA binding;protein binding;RNA binding;structural molecule activity	Ribosome	0.941	0.793	0.812952	0.375193
P62424	60S ribosomal protein L7a	cell organization and biogenesis;metabolic process;transport	cytoplasm;cytosol;membrane;nucleus;ribosome	protein binding;RNA binding;structural molecule activity	Ribosome	0.935	0.935	0.765445	0.983697
P62917	60S ribosomal protein L8	cell organization and biogenesis;metabolic process;response to stimulus;transport	cytoplasm;cytosol;membrane;ribosome	RNA binding;structural molecule activity	Ribosome	1.039	0.853	0.863289	0.791633
P32969	60S ribosomal protein L9	cell organization and biogenesis;metabolic process;transport	cytosol;membrane;nucleus;ribosome	protein binding;RNA binding;structural molecule activity	Ribosome	0.998	0.798	0.995838	0.403386
O60825	6-phosphofructo-2-kinase/fructose-2,6-bisphosphatase 2	metabolic process;regulation of biological process;response to stimulus	cytoplasm;cytosol	catalytic activity;nucleotide binding;protein binding	Thyroid hormone signaling pathway; Fructose and mannose metabolism; AMPK signaling pathway	1.184	0.909	0.421794	0.99183
Q16877	6-phosphofructo-2-kinase/fructose-2,6-bisphosphatase 4	metabolic process;regulation of biological process	cytosol	catalytic activity;nucleotide binding	Fructose and mannose metabolism; AMPK signaling pathway
P52209	6-phosphogluconate dehydrogenase, decarboxylating	metabolic process	cytoplasm;cytosol;nucleus	catalytic activity	Carbon metabolism; Glutathione metabolism; Pentose phosphate pathway; Metabolic pathways	1.07	1.051	0.620743	0.803013
O95336	6-phosphogluconolactonase	metabolic process	cytoplasm;cytosol	catalytic activity;protein binding	Carbon metabolism; Pentose phosphate pathway; Metabolic pathways	0.994	0.983	0.999074	0.975139
Q03393	6-pyruvoyl tetrahydrobiopterin synthase	metabolic process;regulation of biological process	cytoplasm;cytosol;mitochondrion	catalytic activity;metal ion binding;protein binding	Folate biosynthesis; Metabolic pathways	1.049	1.171	0.901946	0.423551
P36639	7,8-dihydro-8-oxoguanine triphosphatase	cell communication;metabolic process;response to stimulus	cytoplasm;cytosol;membrane;mitochondrion;nucleus;organelle lumen	catalytic activity;metal ion binding;protein binding;RNA binding		1.123	0.898	0.424528	0.983697
Q969T7	7-methylguanosine phosphate-specific 5'-nucleotidase	metabolic process	cytoplasm;cytosol	catalytic activity;metal ion binding;nucleotide binding;protein binding	Purine metabolism; Nicotinate and nicotinamide metabolism; Metabolic pathways; Pyrimidine metabolism	0.738	0.766	0.661852	0.954327
Q7L2J0	7SK snRNA methylphosphate capping enzyme	metabolic process;regulation of biological process		catalytic activity;RNA binding		1.006	0.962	1	0.974375
O60733	85/88 kDa calcium-independent phospholipase A2	cellular homeostasis;defense response;metabolic process;regulation of biological process;response to stimulus	cytoplasm;cytosol;membrane;mitochondrion	catalytic activity;protein binding	Ether lipid metabolism; Vascular smooth muscle contraction; Arachidonic acid metabolism; Linoleic acid metabolism; Glycerophospholipid metabolism; Inflammatory mediator regulation of TRP channels; Ras signaling pathway; alpha-Linolenic acid metabolism; Fc gamma R-mediated phagocytosis; Metabolic pathways	1.035	1.067	0.975938	0.90641
P58397	A disintegrin and metalloproteinase with thrombospondin motifs 12	cellular component movement;metabolic process;regulation of biological process;response to stimulus	extracellular	catalytic activity;metal ion binding;protein binding
Q8TE58	A disintegrin and metalloproteinase with thrombospondin motifs 15	metabolic process	cell surface;extracellular	catalytic activity;metal ion binding
Q8TE57	A disintegrin and metalloproteinase with thrombospondin motifs 16	metabolic process;regulation of biological process	extracellular	catalytic activity;metal ion binding
Q9UKP5	A disintegrin and metalloproteinase with thrombospondin motifs 6	metabolic process	extracellular	catalytic activity;metal ion binding
Q96FZ2	Abasic site processing protein HMCES	metabolic process		catalytic activity;DNA binding		0.909	0.611	0.838726	0.360557
Q8IZP0	Abl interactor 1	cell organization and biogenesis;cellular component movement;metabolic process;regulation of biological process;response to stimulus	cytoplasm;cytoskeleton;cytosol;endoplasmic reticulum;membrane;nucleus	enzyme regulator activity;protein binding		0.988	1.005	0.99617	0.945402
Q9NYB9	Abl interactor 2	cell organization and biogenesis;cellular component movement;metabolic process;regulation of biological process;response to stimulus	cytoplasm;cytoskeleton;cytosol	DNA binding;enzyme regulator activity;protein binding	Regulation of actin cytoskeleton	0.992	0.875	0.992548	0.974277
Q8IZT6	Abnormal spindle-like microcephaly-associated protein	cell division;cell organization and biogenesis;cellular component movement;regulation of biological process	cytoplasm;cytoskeleton;nucleus	protein binding		1.04	1.061	0.994144	0.952801
Q96K21	Abscission/NoCut checkpoint regulator	cell division;regulation of biological process	cytoplasm;cytoskeleton	metal ion binding;protein binding		1.018	0.867	0.992265	0.99183
Q86V21	Acetoacetyl-CoA synthetase	cell differentiation;cellular homeostasis;metabolic process;regulation of biological process;response to stimulus	cytoplasm;cytosol	catalytic activity;nucleotide binding;protein binding	Butanoate metabolism; Valine, leucine and isoleucine degradation	1.107	0.752	0.570923	0.576423
P11230	Acetylcholine receptor subunit beta	cell communication;cell organization and biogenesis;regulation of biological process;response to stimulus;transport	membrane	receptor activity;signal transducer activity;transporter activity	Neuroactive ligand-receptor interaction	0.984	1.217	0.99617	0.8226
Q9BWD1	Acetyl-CoA acetyltransferase, cytosolic	metabolic process	cytoplasm;cytosol;mitochondrion;nucleus	catalytic activity;protein binding	Butanoate metabolism; Fat digestion and absorption; Fatty acid degradation; Propanoate metabolism; Carbon metabolism; Lysine degradation; Pyruvate metabolism; Synthesis and degradation of ketone bodies; Terpenoid backbone biosynthesis; Metabolic pathways; Glyoxylate and dicarboxylate metabolism; Tryptophan metabolism; Valine, leucine and isoleucine degradation; Fatty acid metabolism	0.983	0.955	0.994038	0.996681
P24752	Acetyl-CoA acetyltransferase, mitochondrial	cell organization and biogenesis;metabolic process;response to stimulus	membrane;mitochondrion;organelle lumen	catalytic activity;metal ion binding;protein binding	Butanoate metabolism; Fatty acid degradation; Propanoate metabolism; Carbon metabolism; Lysine degradation; Pyruvate metabolism; Synthesis and degradation of ketone bodies; Terpenoid backbone biosynthesis; Metabolic pathways; Glyoxylate and dicarboxylate metabolism; Tryptophan metabolism; Valine, leucine and isoleucine degradation; Fatty acid metabolism	1.027	0.951	0.914807	0.994798
Q13085	Acetyl-CoA carboxylase 1	cell organization and biogenesis;metabolic process;regulation of biological process;response to stimulus;transport	cytoplasm;cytoskeleton;cytosol;mitochondrion	catalytic activity;metal ion binding;nucleotide binding;protein binding	Propanoate metabolism; Insulin signaling pathway; Pyruvate metabolism; Fatty acid biosynthesis; Glucagon signaling pathway; AMPK signaling pathway; Metabolic pathways; Fatty acid metabolism	1.039	0.911	0.860867	0.957448
Q9NUB1	Acetyl-coenzyme A synthetase 2-like, mitochondrial	metabolic process	mitochondrion;organelle lumen	catalytic activity;nucleotide binding;protein binding	Propanoate metabolism; Carbon metabolism; Pyruvate metabolism; Glycolysis / Gluconeogenesis; Metabolic pathways	1.333	0.806	0.183673	0.958372
Q9NR19	Acetyl-coenzyme A synthetase, cytoplasmic	cell organization and biogenesis;metabolic process	cytoplasm;cytosol;organelle lumen	catalytic activity;nucleotide binding	Propanoate metabolism; Carbon metabolism; Pyruvate metabolism; Glycolysis / Gluconeogenesis; Metabolic pathways	1.103	0.774	0.421816	0.409532
Q13510	Acid ceramidase	metabolic process;transport	extracellular;organelle lumen;vacuole	catalytic activity	Lysosome; Sphingolipid metabolism; Sphingolipid signaling pathway; Metabolic pathways	0.952	0.86	0.91324	0.952801
Q92485	Acid sphingomyelinase-like phosphodiesterase 3b	defense response;metabolic process;regulation of biological process;response to stimulus	extracellular;membrane	catalytic activity;metal ion binding		0.124	5.068	4.19853e-14	0.000938532
O43427	Acidic fibroblast growth factor intracellular-binding protein	regulation of biological process;response to stimulus	membrane;mitochondrion;nucleus	protein binding		1.017	0.743	0.992265	0.696183
P39687	Acidic leucine-rich nuclear phosphoprotein 32 family member A	cell organization and biogenesis;metabolic process;regulation of biological process;response to stimulus;transport	cytoplasm;endoplasmic reticulum;nucleus	protein binding;RNA binding		1.005	0.918	0.990205	0.970277
Q92688	Acidic leucine-rich nuclear phosphoprotein 32 family member B	cell organization and biogenesis;metabolic process;regulation of biological process	cytoplasm;nucleus	protein binding		0.96	0.951	0.928745	0.994798
Q9BTT0	Acidic leucine-rich nuclear phosphoprotein 32 family member E	cell organization and biogenesis;regulation of biological process;transport	cytoplasm;nucleus	enzyme regulator activity;protein binding		1.046	0.804	0.872421	0.594331
Q99798	Aconitate hydratase, mitochondrial	metabolic process;response to stimulus	mitochondrion;organelle lumen	catalytic activity;metal ion binding	Citrate cycle (TCA cycle); Carbon metabolism; Biosynthesis of amino acids; 2-Oxocarboxylic acid metabolism; Metabolic pathways; Glyoxylate and dicarboxylate metabolism	0.989	0.914	1	0.961167
Q8N556	Actin filament-associated protein 1	regulation of biological process	cytoplasm;cytoskeleton;cytosol	protein binding		0.959	0.786	0.95564	0.903266
Q8N4X5	Actin filament-associated protein 1-like 2	defense response;regulation of biological process;response to stimulus	cytoplasm;cytosol;membrane	enzyme regulator activity;protein binding		0.927	0.929	0.683584	0.983697
P68032	Actin, alpha cardiac muscle 1	cell death;cell organization and biogenesis;cellular component movement;regulation of biological process;response to stimulus	cytoplasm;cytoskeleton;cytosol;membrane	catalytic activity;nucleotide binding;protein binding	Dilated cardiomyopathy; Adrenergic signaling in cardiomyocytes; Cardiac muscle contraction; Hypertrophic cardiomyopathy (HCM)	0.897	1.018	0.371856	0.915505
P68133	Actin, alpha skeletal muscle	cell organization and biogenesis;cellular component movement;regulation of biological process;response to stimulus	cytoplasm;cytoskeleton;cytosol	nucleotide binding;protein binding;structural molecule activity		0.81	2.247	0.832752	0.0479605
P60709	Actin, cytoplasmic 1	cell organization and biogenesis;cellular component movement;metabolic process;regulation of biological process;response to stimulus	cytoplasm;cytoskeleton;cytosol;membrane;nucleus	DNA binding;nucleotide binding;protein binding;structural molecule activity	Arrhythmogenic right ventricular cardiomyopathy (ARVC); Tight junction; Pathogenic Escherichia coli infection; Dilated cardiomyopathy; Hippo signaling pathway; Rap1 signaling pathway; Oxytocin signaling pathway; Thyroid hormone signaling pathway; Phagosome; Apoptosis; Focal adhesion; Proteoglycans in cancer; Salmonella infection; Adherens junction; Regulation of actin cytoskeleton; Leukocyte tran…	0.874	1.134	0.173039	0.41735
P63261	Actin, cytoplasmic 2	cell organization and biogenesis;cellular component movement;regulation of biological process;response to stimulus	cytoplasm;cytoskeleton;cytosol;membrane;nucleus	nucleotide binding;protein binding;structural molecule activity	Arrhythmogenic right ventricular cardiomyopathy (ARVC); Tight junction; Pathogenic Escherichia coli infection; Dilated cardiomyopathy; Hippo signaling pathway; Rap1 signaling pathway; Oxytocin signaling pathway; Thyroid hormone signaling pathway; Phagosome; Apoptosis; Focal adhesion; Proteoglycans in cancer; Salmonella infection; Adherens junction; Regulation of actin cytoskeleton; Leukocyte tran…	0.944	0.935	0.846967	0.983697
O14639	Actin-binding LIM protein 1	cell organization and biogenesis	cytoplasm;cytoskeleton	metal ion binding;protein binding	Axon guidance	1.002	0.696	0.99617	0.313505
O94929	Actin-binding LIM protein 3	cell organization and biogenesis;metabolic process;regulation of biological process	cytoplasm	metal ion binding;protein binding	Axon guidance	1.012	0.943	0.992265	0.983964
Q9Y573	Actin-binding protein IPP	metabolic process	cytoplasm;cytoskeleton	catalytic activity;protein binding		0.915	0.957	0.939805	0.982624
Q86TU7	Actin-histidine N-methyltransferase	cell organization and biogenesis;metabolic process;regulation of biological process	nucleus	catalytic activity;protein binding	Lysine degradation	0.951	0.783	0.859762	0.693349
O96019	Actin-like protein 6A	cell organization and biogenesis;metabolic process;regulation of biological process;response to stimulus	membrane;nucleus	DNA binding;protein binding		0.954	0.999	0.899315	0.952801
Q9Y615	Actin-like protein 7A	cell organization and biogenesis	cytoplasm;cytoskeleton;Golgi;nucleus	protein binding;structural molecule activity
Q8TC94	Actin-like protein 9		cytoplasm;cytoskeleton			0.01	0.01	1.77756e-16	1.50937e-16
Q9NZ32	Actin-related protein 10	cellular component movement;transport	cytoplasm;cytoskeleton;cytosol;extracellular;organelle lumen	protein binding		1.067	0.913	0.912184	0.996846
P61160	Actin-related protein 2	cell division;cell organization and biogenesis;cellular component movement;regulation of biological process;response to stimulus;transport	cytoplasm;cytoskeleton;cytosol;extracellular;membrane;organelle lumen	nucleotide binding;protein binding;structural molecule activity		0.99	0.909	1	0.954216
Q92747	Actin-related protein 2/3 complex subunit 1A	cell organization and biogenesis;regulation of biological process;response to stimulus	cytoplasm;cytoskeleton;cytosol	protein binding	Endocytosis; Pathogenic Escherichia coli infection; Salmonella infection; Regulation of actin cytoskeleton; Bacterial invasion of epithelial cells; Fc gamma R-mediated phagocytosis; Shigellosis	1.002	0.89	1	0.979292
O15143	Actin-related protein 2/3 complex subunit 1B	cell organization and biogenesis;cellular component movement;regulation of biological process;response to stimulus	cytoplasm;cytoskeleton;cytosol	protein binding;structural molecule activity	Endocytosis; Pathogenic Escherichia coli infection; Salmonella infection; Regulation of actin cytoskeleton; Bacterial invasion of epithelial cells; Fc gamma R-mediated phagocytosis; Shigellosis	0.994	0.836	1	0.758659
O15144	Actin-related protein 2/3 complex subunit 2	cell organization and biogenesis;cellular component movement;regulation of biological process;response to stimulus	cytoplasm;cytoskeleton;cytosol;endosome;membrane	protein binding;structural molecule activity	Endocytosis; Pathogenic Escherichia coli infection; Salmonella infection; Regulation of actin cytoskeleton; Bacterial invasion of epithelial cells; Fc gamma R-mediated phagocytosis; Shigellosis	0.989	0.919	1	0.970949
O15145	Actin-related protein 2/3 complex subunit 3	cell organization and biogenesis;cellular component movement;regulation of biological process;response to stimulus	cytoplasm;cytoskeleton;cytosol;membrane	protein binding;structural molecule activity	Endocytosis; Pathogenic Escherichia coli infection; Salmonella infection; Regulation of actin cytoskeleton; Bacterial invasion of epithelial cells; Fc gamma R-mediated phagocytosis; Shigellosis	0.971	0.862	0.950927	0.860843
P59998	Actin-related protein 2/3 complex subunit 4	cell organization and biogenesis;regulation of biological process;response to stimulus	cytoplasm;cytoskeleton;cytosol	protein binding;structural molecule activity	Endocytosis; Pathogenic Escherichia coli infection; Salmonella infection; Regulation of actin cytoskeleton; Bacterial invasion of epithelial cells; Fc gamma R-mediated phagocytosis; Shigellosis	0.914	0.854	0.554647	0.761075
O15511	Actin-related protein 2/3 complex subunit 5	cell organization and biogenesis;cellular component movement;regulation of biological process;response to stimulus;transport	cytoplasm;cytoskeleton;cytosol;endosome;extracellular;organelle lumen	protein binding;structural molecule activity	Endocytosis; Pathogenic Escherichia coli infection; Salmonella infection; Regulation of actin cytoskeleton; Bacterial invasion of epithelial cells; Fc gamma R-mediated phagocytosis; Shigellosis	0.93	0.73	0.716217	0.245144
Q9BPX5	Actin-related protein 2/3 complex subunit 5-like protein	cell organization and biogenesis;cellular component movement;regulation of biological process	cytoplasm;cytoskeleton	protein binding	Endocytosis; Pathogenic Escherichia coli infection; Salmonella infection; Regulation of actin cytoskeleton; Bacterial invasion of epithelial cells; Fc gamma R-mediated phagocytosis; Shigellosis	0.981	1.025	0.981561	0.896863
P61158	Actin-related protein 3	cell division;cell organization and biogenesis;cellular component movement;regulation of biological process;response to stimulus	cytoplasm;cytoskeleton;cytosol;membrane	nucleotide binding;protein binding;structural molecule activity		0.944	0.931	0.843822	0.981489
Q9P1U1	Actin-related protein 3B	cell organization and biogenesis;regulation of biological process	cytoplasm;cytoskeleton	nucleotide binding;protein binding		0.638	0.857	0.232778	0.987725
Q9H9F9	Actin-related protein 5	metabolic process;regulation of biological process;response to stimulus	cytoplasm;nucleus	protein binding		0.772	0.897	0.726826	0.995646
Q9H981	Actin-related protein 8	cell division;cell organization and biogenesis;metabolic process;regulation of biological process;response to stimulus	chromosome;nucleus	nucleotide binding;protein binding		0.744	0.624	0.570982	0.759089
P53999	Activated RNA polymerase II transcriptional coactivator p15	cell organization and biogenesis;metabolic process;regulation of biological process;response to stimulus	nucleus	catalytic activity;DNA binding;protein binding;RNA binding		1.24	1.265	0.00361142	0.1179
Q9H1I8	Activating signal cointegrator 1 complex subunit 2	metabolic process;regulation of biological process	nucleus	protein binding
Q8N3C0	Activating signal cointegrator 1 complex subunit 3	cell proliferation;metabolic process;regulation of biological process;response to stimulus	cytosol;membrane;nucleus	catalytic activity;nucleotide binding;protein binding;RNA binding		1.001	0.853	0.995838	0.9784
Q15650	Activating signal cointegrator 1	metabolic process;regulation of biological process;response to stimulus;transport	cytoplasm;cytoskeleton;cytosol;nucleus	catalytic activity;metal ion binding;protein binding		0.931	1.098	0.901946	0.782962
Q6VMQ6	Activating transcription factor 7-interacting protein 1	metabolic process;regulation of biological process	cytosol;nucleus	catalytic activity;protein binding		1.136	0.01	0.947079	1.50937e-16
O95433	Activator of 90 kDa heat shock protein ATPase homolog 1	regulation of biological process;response to stimulus	cytoplasm;cytosol;endoplasmic reticulum	enzyme regulator activity;protein binding		0.998	1.053	0.995838	0.795898
Q12979	Active breakpoint cluster region-related protein	cell organization and biogenesis;regulation of biological process;response to stimulus	cytosol;membrane	enzyme regulator activity;protein binding		1.161	0.924	0.404351	0.99183
P27037	Activin receptor type-2A	cell proliferation;metabolic process;regulation of biological process;response to stimulus	cell surface;cytoplasm;membrane	catalytic activity;metal ion binding;nucleotide binding;protein binding;receptor activity;signal transducer activity	TGF-beta signaling pathway; Cytokine-cytokine receptor interaction; Signaling pathways regulating pluripotency of stem cells
Q7LC44	Activity-regulated cytoskeleton-associated protein	cell organization and biogenesis;cellular component movement;development;regulation of biological process;response to stimulus;transport	cytoplasm;cytoskeleton;endosome;membrane		Amphetamine addiction
O14561	Acyl carrier protein, mitochondrial	cell organization and biogenesis;metabolic process;transport	cytosol;membrane;mitochondrion;organelle lumen	catalytic activity;metal ion binding;protein binding;transporter activity	Huntington's disease; Parkinson's disease; Alzheimer's disease; Oxidative phosphorylation; Non-alcoholic fatty liver disease (NAFLD); Metabolic pathways	1.115	0.908	0.491708	0.99183
P13798	Acylamino-acid-releasing enzyme	cell organization and biogenesis;metabolic process;transport	cytoplasm;cytosol;extracellular;membrane	catalytic activity;protein binding;RNA binding		0.981	0.897	0.991919	0.925941
Q6JQN1	Acyl-CoA dehydrogenase family member 10	metabolic process	mitochondrion;organelle lumen	catalytic activity;nucleotide binding		2.166	0.819	1.77756e-16	0.910882
Q709F0	Acyl-CoA dehydrogenase family member 11
O00767	Acyl-CoA desaturase	metabolic process;regulation of biological process	endoplasmic reticulum;membrane	catalytic activity;metal ion binding	PPAR signaling pathway; AMPK signaling pathway; Biosynthesis of unsaturated fatty acids; Fatty acid metabolism	0.923	0.25	0.952981	0.000863963
Q5T8D3	Acyl-CoA-binding domain-containing protein 5	cell communication;cell organization and biogenesis;metabolic process;response to stimulus;transport	membrane;nucleus
Q9BR61	Acyl-CoA-binding domain-containing protein 6	metabolic process	cytoplasm;cytosol	protein binding		0.941	0.819	0.976031	0.979292
Q8N6N7	Acyl-CoA-binding domain-containing protein 7					1.211	1.199	0.260941	0.400357
P07108	Acyl-CoA-binding protein	metabolic process;transport	endoplasmic reticulum;Golgi;organelle lumen	protein binding	PPAR signaling pathway	1.28	0.707	0.000346613	0.0931929
Q08AH1	Acyl-coenzyme A synthetase ACSM1, mitochondrial	metabolic process	mitochondrion;organelle lumen	catalytic activity;metal ion binding;nucleotide binding	Butanoate metabolism; Metabolic pathways	1.334	0.552	0.0990131	0.16386
Q86TX2	Acyl-coenzyme A thioesterase 1	metabolic process	cytoplasm;cytosol	catalytic activity	Fatty acid elongation; Biosynthesis of unsaturated fatty acids; Metabolic pathways	1.163	0.932	0.546978	0.991566
P49753	Acyl-coenzyme A thioesterase 2, mitochondrial	metabolic process	mitochondrion;organelle lumen	catalytic activity;protein binding	Ovarian steroidogenesis; Fatty acid elongation; Biosynthesis of unsaturated fatty acids; Metabolic pathways	1.039	0.935	0.939621	0.991566
O14734	Acyl-coenzyme A thioesterase 8	cell organization and biogenesis;metabolic process;regulation of biological process	cytoplasm;mitochondrion;organelle lumen	catalytic activity;protein binding	Peroxisome; Metabolic pathways; Primary bile acid biosynthesis	1.017	0.811	0.986173	0.852449
Q9Y305	Acyl-coenzyme A thioesterase 9, mitochondrial	metabolic process	mitochondrion;organelle lumen	catalytic activity		0.972	0.844	0.955572	0.902594
Q53H12	Acylglycerol kinase, mitochondrial	cell organization and biogenesis;metabolic process;transport	cytosol;membrane;mitochondrion	catalytic activity;nucleotide binding	Glycerolipid metabolism; Metabolic pathways	1.035	0.914	0.950247	0.993558
P07311	Acylphosphatase-1	metabolic process		catalytic activity	Pyruvate metabolism	1.094	0.844	0.708643	0.924833
P14621	Acylphosphatase-2	metabolic process		catalytic activity;protein binding	Pyruvate metabolism	1.214	0.95	0.686974	0.981489
O75608	Acyl-protein thioesterase 1	metabolic process;regulation of biological process	cytoplasm;cytosol;mitochondrion	catalytic activity;protein binding	Choline metabolism in cancer; Glycerophospholipid metabolism	1.051	0.878	0.901946	0.974806
O95372	Acyl-protein thioesterase 2	cellular component movement;metabolic process	cytoplasm;cytosol	catalytic activity;protein binding	Glycerophospholipid metabolism	0.91	0.779	0.626184	0.72766
Q6P587	Acylpyruvase FAHD1, mitochondrial	metabolic process	cytoplasm;cytosol;membrane;mitochondrion	catalytic activity;metal ion binding	Tyrosine metabolism; Metabolic pathways	0.976	0.921	0.955878	0.995646
Q8N6G6	ADAMTS-like protein 1	metabolic process	extracellular;organelle lumen	catalytic activity;metal ion binding;protein binding		0.936	1.062	0.902648	0.83643
P46108	Adapter molecule crk	cell organization and biogenesis;regulation of biological process;response to stimulus	cytoplasm;cytoskeleton;cytosol;membrane;nucleus	protein binding	Insulin signaling pathway; MicroRNAs in cancer; Chronic myeloid leukemia; Neurotrophin signaling pathway; Rap1 signaling pathway; MAPK signaling pathway; ErbB signaling pathway; Pathways in cancer; Renal cell carcinoma; Focal adhesion; Regulation of actin cytoskeleton; Bacterial invasion of epithelial cells; Fc gamma R-mediated phagocytosis; Chemokine signaling pathway; Shigellosis	1.022	1.042	0.963534	0.853116
Q8NC96	Adaptin ear-binding coat-associated protein 1	cell organization and biogenesis;transport	cytosol;membrane			0.76	1.271	0.271322	0.594745
Q9NVZ3	Adaptin ear-binding coat-associated protein 2	transport	membrane			0.98	0.919	0.981627	0.99986
P07741	Adenine phosphoribosyltransferase	metabolic process;response to stimulus;transport	cytoplasm;cytosol;extracellular;organelle lumen	catalytic activity;nucleotide binding	Purine metabolism; Metabolic pathways	1.024	0.93	0.929132	0.981489
P25054	Adenomatous polyposis coli protein	cell organization and biogenesis;cellular component movement;metabolic process;regulation of biological process;response to stimulus	chromosome;cytoplasm;cytoskeleton;cytosol;membrane;nucleus	enzyme regulator activity;protein binding	MicroRNAs in cancer; Hippo signaling pathway; Endometrial cancer; Breast cancer; Colorectal cancer; Pathways in cancer; HTLV-I infection; Wnt signaling pathway; Regulation of actin cytoskeleton; Basal cell carcinoma; Signaling pathways regulating pluripotency of stem cells	0.865	0.94	0.652256	0.985273
P00813	Adenosine deaminase	cell differentiation;metabolic process;regulation of biological process;response to stimulus;transport	cell surface;cytoplasm;cytosol;membrane;organelle lumen;vacuole	catalytic activity;metal ion binding;protein binding	Primary immunodeficiency; Purine metabolism; Metabolic pathways	1.045	0.948	0.945996	0.973294
P55263	Adenosine kinase	metabolic process	cytoplasm;cytosol;nucleus	catalytic activity;metal ion binding;nucleotide binding;RNA binding	Purine metabolism; Metabolic pathways	1.072	1.14	0.710444	0.459498
Q96HN2	Adenosylhomocysteinase 3	metabolic process;transport	cytoplasm;cytosol;endoplasmic reticulum	catalytic activity;nucleotide binding;protein binding	Metabolic pathways; Cysteine and methionine metabolism	10.706	100	1.77756e-16	1.50937e-16
P23526	Adenosylhomocysteinase	defense response;metabolic process;response to stimulus;transport	cytoplasm;cytosol;nucleus	catalytic activity;nucleotide binding;protein binding	Metabolic pathways; Cysteine and methionine metabolism	1.006	1.05	0.987065	0.806579
P40145	Adenylate cyclase type 8	metabolic process;regulation of biological process;response to stimulus	membrane	catalytic activity;metal ion binding;nucleotide binding	Longevity regulating pathway - multiple species; Vascular smooth muscle contraction; Glutamatergic synapse; Ovarian steroidogenesis; Dilated cardiomyopathy; Bile secretion; Phospholipase D signaling pathway; cGMP-PKG signaling pathway; Purine metabolism; Rap1 signaling pathway; Progesterone-mediated oocyte maturation; Oxytocin signaling pathway; Circadian entrainment; Morphine addiction; Pathways…	0.771	0.805	0.0172525	0.831516
P54819	Adenylate kinase 2, mitochondrial	metabolic process	membrane;mitochondrion	catalytic activity;nucleotide binding	Purine metabolism; Thiamine metabolism; Metabolic pathways	1.002	1.036	0.992476	0.857619
P27144	Adenylate kinase 4, mitochondrial	metabolic process;response to stimulus	mitochondrion;organelle lumen	catalytic activity;nucleotide binding	Purine metabolism; Thiamine metabolism; Metabolic pathways	1.041	1.026	0.901946	0.887547
Q5TCS8	Adenylate kinase 9	metabolic process	cytoplasm;cytosol;membrane;nucleus	catalytic activity;nucleotide binding	Purine metabolism; Metabolic pathways; Pyrimidine metabolism
P00568	Adenylate kinase isoenzyme 1	metabolic process	cytoplasm;cytosol	catalytic activity;nucleotide binding	Purine metabolism; Thiamine metabolism; Metabolic pathways	1.005	0.936	0.991919	0.99183
Q9Y3D8	Adenylate kinase isoenzyme 6	cell organization and biogenesis;metabolic process;regulation of biological process;response to stimulus	cytoplasm;cytosol;membrane;nucleus	catalytic activity;DNA binding;nucleotide binding;protein binding	Purine metabolism; Ribosome biogenesis in eukaryotes; Metabolic pathways	0.93	1.003	0.902978	0.906848
P30566	Adenylosuccinate lyase	cell organization and biogenesis;metabolic process;response to stimulus	cytosol;mitochondrion	catalytic activity	Purine metabolism; Alanine, aspartate and glutamate metabolism; Metabolic pathways	0.993	0.898	0.99617	0.948108
Q8N142	Adenylosuccinate synthetase isozyme 1	metabolic process;response to stimulus	cytoplasm;cytosol	catalytic activity;metal ion binding;nucleotide binding;protein binding	Purine metabolism; Alanine, aspartate and glutamate metabolism; Metabolic pathways	1.044	0.843	0.981627	0.983697
P30520	Adenylosuccinate synthetase isozyme 2	metabolic process;response to stimulus	cytoplasm;cytosol;membrane	catalytic activity;metal ion binding;nucleotide binding;protein binding	Purine metabolism; Alanine, aspartate and glutamate metabolism; Metabolic pathways	0.93	1.106	0.70295	0.606553
Q01518	Adenylyl cyclase-associated protein 1	cell organization and biogenesis;cellular component movement;regulation of biological process;response to stimulus;transport	cytoplasm;cytoskeleton;extracellular;membrane;organelle lumen	protein binding		0.949	1.106	0.877385	0.558304
P40123	Adenylyl cyclase-associated protein 2	cell organization and biogenesis;regulation of biological process;response to stimulus	cytoskeleton;membrane	protein binding		1.042	1.03	0.902648	0.851167
O95396	Adenylyltransferase and sulfurtransferase MOCS3	metabolic process	cytoplasm;cytosol	catalytic activity;metal ion binding;nucleotide binding;protein binding	Sulfur relay system	0.953	0.883	0.973165	0.983697
O60242	Adhesion G protein-coupled receptor B3	regulation of biological process;response to stimulus	membrane	enzyme regulator activity;protein binding;receptor activity;signal transducer activity
Q9BY15	Adhesion G protein-coupled receptor E3	regulation of biological process;response to stimulus;transport	extracellular;membrane	metal ion binding;receptor activity;signal transducer activity
P48960	Adhesion G protein-coupled receptor E5	cell communication;cellular component movement;defense response;regulation of biological process;response to stimulus;transport	cell surface;extracellular;membrane	metal ion binding;protein binding;receptor activity;signal transducer activity		0.857	0.909	0.169563	0.990862
Q8IZF2	Adhesion G protein-coupled receptor F5	cell differentiation;metabolic process;regulation of biological process;response to stimulus	cell surface;membrane	receptor activity;signal transducer activity		1.092	0.601	0.885954	0.538898
Q96K78	Adhesion G-protein coupled receptor G7	regulation of biological process;response to stimulus	membrane	protein binding;receptor activity;signal transducer activity		1.01	1.275	0.995838	0.196301
Q9HDC9	Adipocyte plasma membrane-associated protein	metabolic process	cell surface;endoplasmic reticulum;membrane	catalytic activity		1.065	1.142	0.661852	0.379347
Q86V24	Adiponectin receptor protein 2	metabolic process;regulation of biological process;response to stimulus	membrane	metal ion binding;protein binding;receptor activity;signal transducer activity	AMPK signaling pathway; Non-alcoholic fatty liver disease (NAFLD); Adipocytokine signaling pathway; Longevity regulating pathway	1.067	0.65	0.810275	0.142249
P12235	ADP/ATP translocase 1	cell organization and biogenesis;metabolic process;regulation of biological process;transport	membrane;mitochondrion;nucleus	protein binding;transporter activity	cGMP-PKG signaling pathway; Huntington's disease; HTLV-I infection; Parkinson's disease; Calcium signaling pathway	1.138	0.972	0.691559	0.963998
P05141	ADP/ATP translocase 2	regulation of biological process;transport	membrane;mitochondrion;nucleus	protein binding;RNA binding;transporter activity	cGMP-PKG signaling pathway; Huntington's disease; HTLV-I infection; Parkinson's disease; Calcium signaling pathway	1.073	0.893	0.595153	0.919024
P12236	ADP/ATP translocase 3	cell death;cell organization and biogenesis;regulation of biological process;response to stimulus;transport	membrane;mitochondrion;nucleus	protein binding;transporter activity	cGMP-PKG signaling pathway; Huntington's disease; HTLV-I infection; Parkinson's disease; Influenza A; Calcium signaling pathway	1.085	0.891	0.573105	0.923472
Q9BRR6	ADP-dependent glucokinase	metabolic process	endoplasmic reticulum;extracellular;membrane	catalytic activity;metal ion binding	Carbon metabolism; Glycolysis / Gluconeogenesis; Metabolic pathways	1	0.926	1	0.993775
Q9NX46	ADP-ribose glycohydrolase ARH3	response to stimulus	cytoplasm;mitochondrion;nucleus;organelle lumen	catalytic activity;metal ion binding		0.947	0.999	0.857122	0.923472
Q9BQ69	ADP-ribose glycohydrolase MACROD1	metabolic process;response to stimulus	membrane;mitochondrion;nucleus	catalytic activity;protein binding		1.059	0.869	0.859762	0.965769
Q9Y530	ADP-ribose glycohydrolase OARD1	metabolic process		catalytic activity;protein binding		1.063	0.661	0.976031	0.825491
Q9BW91	ADP-ribose pyrophosphatase, mitochondrial	metabolic process	membrane;mitochondrion;organelle lumen	catalytic activity	Purine metabolism	1.166	0.96	0.55394	0.979292
P28907	ADP-ribosyl cyclase/cyclic ADP-ribose hydrolase 1	cellular homeostasis;metabolic process;regulation of biological process;response to stimulus	cell surface;membrane;nucleus	catalytic activity;protein binding	Hematopoietic cell lineage; Epstein-Barr virus infection; Oxytocin signaling pathway; Pancreatic secretion; Salivary secretion; Nicotinate and nicotinamide metabolism; Metabolic pathways; Calcium signaling pathway	1.045	1.042	0.921536	0.81986
Q10588	ADP-ribosyl cyclase/cyclic ADP-ribose hydrolase 2	metabolic process;regulation of biological process;response to stimulus;transport	extracellular;membrane	catalytic activity	Pancreatic secretion; Salivary secretion; Nicotinate and nicotinamide metabolism; Metabolic pathways	0.956	1.08	0.9119	0.735802
P61204	ADP-ribosylation factor 3	metabolic process;regulation of biological process;response to stimulus;transport	cytoplasm;Golgi;membrane	catalytic activity;nucleotide binding;protein binding;signal transducer activity	Endocytosis	0.862	0.952	0.184064	0.981489
P18085	ADP-ribosylation factor 4	cellular component movement;metabolic process;regulation of biological process;response to stimulus;transport	cytosol;Golgi;membrane	catalytic activity;nucleotide binding;protein binding;signal transducer activity		1.072	1.401	0.960566	0.594331
P84085	ADP-ribosylation factor 5	regulation of biological process;response to stimulus;transport	cytoplasm;Golgi;membrane	catalytic activity;nucleotide binding;protein binding;signal transducer activity	Endocytosis	0.84	0.872	0.766621	0.990862
P62330	ADP-ribosylation factor 6	cell death;cell differentiation;cell division;cell organization and biogenesis;cellular component movement;regulation of biological process;response to stimulus;transport	cytoplasm;cytosol;endosome;Golgi;membrane	catalytic activity;enzyme regulator activity;nucleotide binding;protein binding;signal transducer activity	Endocytosis; Phospholipase D signaling pathway; Ras signaling pathway; Fc gamma R-mediated phagocytosis	0.91	0.978	0.937875	0.967276
Q8N6T3	ADP-ribosylation factor GTPase-activating protein 1	cell organization and biogenesis;cellular homeostasis;metabolic process;regulation of biological process;response to stimulus;transport	cytoplasm;cytosol;endosome;Golgi;membrane	catalytic activity;enzyme regulator activity;metal ion binding;nucleotide binding;protein binding;RNA binding;signal transducer activity	Endocytosis	1.082	1.085	0.699205	0.672235
Q8N6H7	ADP-ribosylation factor GTPase-activating protein 2	regulation of biological process;transport	cytoplasm;cytosol;Golgi;membrane	enzyme regulator activity;metal ion binding	Endocytosis	1.054	0.871	0.846967	0.952801
Q9NP61	ADP-ribosylation factor GTPase-activating protein 3	regulation of biological process;transport	cytoplasm;cytosol;Golgi;membrane	enzyme regulator activity;metal ion binding;protein binding;transporter activity	Endocytosis	1.034	0.956	0.967043	0.979292
Q9UJY5	ADP-ribosylation factor-binding protein GGA1	metabolic process;regulation of biological process;transport	endosome;Golgi;membrane	protein binding	Lysosome	0.883	1.094	0.725642	0.701682
Q9UJY4	ADP-ribosylation factor-binding protein GGA2	metabolic process;transport	endosome;Golgi;membrane	protein binding	Lysosome	0.972	0.984	0.977421	0.967276
Q9NZ52	ADP-ribosylation factor-binding protein GGA3	metabolic process;regulation of biological process;transport	endosome;Golgi;membrane	protein binding	Lysosome	0.933	1.051	0.967458	0.920889
P36404	ADP-ribosylation factor-like protein 2	cell organization and biogenesis;regulation of biological process;response to stimulus	cytoplasm;cytoskeleton;cytosol;Golgi;mitochondrion;nucleus;organelle lumen	catalytic activity;enzyme regulator activity;nucleotide binding;protein binding;signal transducer activity		1.029	0.935	0.959297	0.985493
P36405	ADP-ribosylation factor-like protein 3	cell division;cell organization and biogenesis;cellular component movement;regulation of biological process;response to stimulus;transport	cytoplasm;cytoskeleton;Golgi;membrane;nucleus	catalytic activity;metal ion binding;nucleotide binding;protein binding;signal transducer activity		1.01	0.912	0.981627	0.967276
P56559	ADP-ribosylation factor-like protein 4C	regulation of biological process;response to stimulus;transport	cytoplasm;cytosol;membrane;nucleus	catalytic activity;nucleotide binding;protein binding;signal transducer activity		0.708	0.627	0.204333	0.653602
Q15041	ADP-ribosylation factor-like protein 6-interacting protein 1	cell death;cell organization and biogenesis;regulation of biological process;transport	cytoplasm;cytosol;endoplasmic reticulum;membrane	protein binding		0.756	2.309	0.0438373	1.69342e-06
Q66PJ3	ADP-ribosylation factor-like protein 6-interacting protein 4	metabolic process	nucleus	protein binding;RNA binding
Q96BM9	ADP-ribosylation factor-like protein 8A	cell division;regulation of biological process;response to stimulus;transport	cytoplasm;endosome;membrane;vacuole	catalytic activity;nucleotide binding;protein binding;signal transducer activity		1.119	0.672	0.763725	0.581299
Q9NVJ2	ADP-ribosylation factor-like protein 8B	cell division;regulation of biological process;response to stimulus	cytoplasm;cytoskeleton;endosome;membrane;vacuole	catalytic activity;nucleotide binding;protein binding;signal transducer activity		1.222	0.91	0.494386	0.99183
Q13795	ADP-ribosylation factor-related protein 1	cell organization and biogenesis;regulation of biological process;response to stimulus;transport	cytosol;Golgi;membrane	catalytic activity;nucleotide binding;protein binding;signal transducer activity		0.855	0.782	0.792388	0.917166
Q9UKK9	ADP-sugar pyrophosphatase	cell organization and biogenesis;metabolic process	cytosol;nucleus	catalytic activity;metal ion binding;protein binding;RNA binding	Purine metabolism	1.013	1.066	0.971169	0.727365
Q96AP0	Adrenocortical dysplasia protein homolog
P10109	Adrenodoxin, mitochondrial	metabolic process;response to stimulus;transport	mitochondrion;organelle lumen	metal ion binding		1.237	5.333	0.829736	1.54102e-06
P51816	AF4/FMR2 family member 2	cell organization and biogenesis;metabolic process;regulation of biological process;response to stimulus	nucleus	RNA binding
Q9Y2D8	Afadin- and alpha-actinin-binding protein	cell organization and biogenesis;cellular component movement;regulation of biological process;transport	cytoplasm;cytoskeleton;nucleus	protein binding	Adherens junction
P55196	Afadin	cell communication;cell organization and biogenesis;regulation of biological process;response to stimulus	cytosol;membrane	protein binding	Tight junction; Rap1 signaling pathway; Adherens junction; Leukocyte transendothelial migration; Ras signaling pathway; cAMP signaling pathway	0.875	0.76	0.791929	0.853116
Q9Y4W6	AFG3-like protein 2	cell organization and biogenesis;cellular homeostasis;metabolic process;regulation of biological process;response to stimulus;transport	membrane;mitochondrion	catalytic activity;metal ion binding;nucleotide binding;protein binding		0.879	0.863	0.216195	0.839952
O43488	Aflatoxin B1 aldehyde reductase member 2	metabolic process	cytoplasm;cytosol;Golgi	catalytic activity;protein binding	Metabolism of xenobiotics by cytochrome P450	1.05	0.922	0.864356	0.991709
Q6ULP2	Aftiphilin					0.988	0.824	0.998398	0.981489
P16112	Aggrecan core protein					7.6	0.01	1.77756e-16	1.50937e-16
O00468	Agrin					0.933	0.889	0.860867	0.974806
O00170	AH receptor-interacting protein	metabolic process;regulation of biological process;response to stimulus;transport	cytoplasm;cytosol;membrane	protein binding;signal transducer activity		0.997	1.064	0.998083	0.782818
Q92667	A-kinase anchor protein 1, mitochondrial	coagulation;regulation of biological process	cytosol;membrane;mitochondrion	protein binding;RNA binding		0.897	1.053	0.907842	0.926157
O43572	A-kinase anchor protein 10, mitochondrial	coagulation;metabolic process;regulation of biological process;response to stimulus	cytoplasm;cytosol;membrane;mitochondrion	catalytic activity;protein binding		0.971	0.95	0.995838	0.983964
Q9UKA4	A-kinase anchor protein 11	regulation of biological process;response to stimulus	cytoplasm;cytoskeleton;cytosol;membrane	protein binding		1.072	1.019	0.981561	0.975139
Q02952	A-kinase anchor protein 12	regulation of biological process;response to stimulus;transport	cytoplasm;cytoskeleton;cytosol;membrane	protein binding		0.873	1.13	0.229755	0.506
Q12802	A-kinase anchor protein 13	cell differentiation;metabolic process;regulation of biological process;response to stimulus;transport	cytoplasm;cytoskeleton;cytosol;membrane;nucleus	catalytic activity;metal ion binding;protein binding;signal transducer activity;structural molecule activity		1.076	0.908	0.782886	0.99183
Q9Y2D5	A-kinase anchor protein 2					0.693	1.321	0.50052	0.667263
Q5JQC9	A-kinase anchor protein 4	cell organization and biogenesis;cellular component movement;regulation of biological process;response to stimulus	cytoplasm;cytoskeleton;nucleus	protein binding		1.296	1.137	0.0858555	0.65381
Q9P0M2	A-kinase anchor protein 7 isoform gamma	regulation of biological process	cytoplasm;cytosol;nucleus	nucleotide binding;protein binding		0.927	1.139	0.960566	0.808068
O43687	A-kinase anchor protein 7 isoforms alpha and beta	regulation of biological process;response to stimulus;transport	cytosol;membrane;nucleus	nucleotide binding;protein binding			100		1.50937e-16
Q9ULX6	A-kinase anchor protein 8-like	cell organization and biogenesis;metabolic process;regulation of biological process	chromosome;cytoplasm;nucleus	DNA binding;metal ion binding;protein binding;RNA binding	Epstein-Barr virus infection	0.946	0.946	0.939621	0.983697
Q99996	A-kinase anchor protein 9					1.027	0.783	0.981078	0.805342
Q9NQ31	A-kinase-interacting protein 1	cell organization and biogenesis;regulation of biological process	nucleus	protein binding
Q9H9L7	Akirin-1		membrane;nucleus	protein binding		1.032	0.832	0.977638	0.957724
Q4LEZ3	Alanine and arginine-rich domain-containing protein
P49588	Alanine--tRNA ligase, cytoplasmic	metabolic process;regulation of biological process	cytoplasm;cytosol;membrane;mitochondrion	catalytic activity;metal ion binding;nucleotide binding;RNA binding	Aminoacyl-tRNA biosynthesis	1.042	1.222	0.843889	0.1179
Q5JTZ9	Alanine--tRNA ligase, mitochondrial	cell organization and biogenesis;metabolic process	cytoplasm;mitochondrion	catalytic activity;metal ion binding;nucleotide binding;RNA binding	Aminoacyl-tRNA biosynthesis	1.053	0.856	0.936761	0.968297
Q9BTE6	Alanyl-tRNA editing protein Aarsd1	metabolic process;regulation of biological process	cytoplasm;nucleus	catalytic activity;metal ion binding;nucleotide binding;protein binding		0.971	0.924	0.975938	0.99986
P02768	Albumin	cell communication;cell organization and biogenesis;metabolic process;regulation of biological process;response to stimulus;transport	cytoplasm;endoplasmic reticulum;extracellular;Golgi;nucleus;organelle lumen	antioxidant activity;catalytic activity;DNA binding;metal ion binding;protein binding	Thyroid hormone synthesis	0.68	2.575	5.85037e-10	1.50937e-16
P11766	Alcohol dehydrogenase class-3	metabolic process;response to stimulus	cytoplasm;cytosol;mitochondrion	catalytic activity;metal ion binding;protein binding	Fatty acid degradation; Tyrosine metabolism; Carbon metabolism; Metabolism of xenobiotics by cytochrome P450; Retinol metabolism; Drug metabolism - cytochrome P450; Chemical carcinogenesis; Glycolysis / Gluconeogenesis; Metabolic pathways	0.964	0.864	0.941882	0.806211
P47895	Aldehyde dehydrogenase family 1 member A3	cell organization and biogenesis;metabolic process;regulation of biological process;response to stimulus	cytoplasm;cytosol;membrane;nucleus	catalytic activity;nucleotide binding;protein binding	Tyrosine metabolism; Histidine metabolism; beta-Alanine metabolism; Metabolism of xenobiotics by cytochrome P450; Drug metabolism - cytochrome P450; Chemical carcinogenesis; Glycolysis / Gluconeogenesis; Phenylalanine metabolism; Metabolic pathways	0.978	0.953	0.992265	0.971885
Q8IZ83	Aldehyde dehydrogenase family 16 member A1	metabolic process	membrane	catalytic activity		1.016	0.826	0.985732	0.845593
P51648	Aldehyde dehydrogenase family 3 member A2	metabolic process	endoplasmic reticulum;membrane;mitochondrion	catalytic activity	Fatty acid degradation; Ascorbate and aldarate metabolism; Lysine degradation; Histidine metabolism; beta-Alanine metabolism; Pyruvate metabolism; Glycerolipid metabolism; Glycolysis / Gluconeogenesis; Pentose and glucuronate interconversions; Metabolic pathways; Tryptophan metabolism; Arginine and proline metabolism; Valine, leucine and isoleucine degradation	1.182	0.987	0.18075	0.955302
P48448	Aldehyde dehydrogenase family 3 member B2	metabolic process		catalytic activity	Tyrosine metabolism; Histidine metabolism; beta-Alanine metabolism; Metabolism of xenobiotics by cytochrome P450; Drug metabolism - cytochrome P450; Chemical carcinogenesis; Glycolysis / Gluconeogenesis; Phenylalanine metabolism; Metabolic pathways
P30837	Aldehyde dehydrogenase X, mitochondrial	metabolic process	mitochondrion;organelle lumen	catalytic activity;nucleotide binding	Fatty acid degradation; Ascorbate and aldarate metabolism; Lysine degradation; Histidine metabolism; beta-Alanine metabolism; Pyruvate metabolism; Glycerolipid metabolism; Glycolysis / Gluconeogenesis; Pentose and glucuronate interconversions; Metabolic pathways; Tryptophan metabolism; Arginine and proline metabolism; Valine, leucine and isoleucine degradation	1.038	0.97	0.895855	0.983697
P05091	Aldehyde dehydrogenase, mitochondrial	metabolic process	mitochondrion;organelle lumen	catalytic activity;nucleotide binding	Fatty acid degradation; Ascorbate and aldarate metabolism; Lysine degradation; Histidine metabolism; beta-Alanine metabolism; Pyruvate metabolism; Glycerolipid metabolism; Glycolysis / Gluconeogenesis; Pentose and glucuronate interconversions; Metabolic pathways; Tryptophan metabolism; Arginine and proline metabolism; Valine, leucine and isoleucine degradation	1.082	0.902	0.595546	0.973294
P14550	Aldo-keto reductase family 1 member A1	metabolic process	cytosol;membrane	catalytic activity;protein binding	Glycerolipid metabolism; Glycolysis / Gluconeogenesis; Pentose and glucuronate interconversions; Metabolic pathways	1.024	0.947	0.939349	0.997527
Q9UM73	ALK tyrosine kinase receptor	cell proliferation;metabolic process;regulation of biological process;response to stimulus	membrane	catalytic activity;nucleotide binding;protein binding;receptor activity;signal transducer activity	Non-small cell lung cancer	1.054	0.784	0.941882	0.924646
O00116	Alkyldihydroxyacetonephosphate synthase, peroxisomal	metabolic process	membrane;mitochondrion;organelle lumen	catalytic activity;nucleotide binding;protein binding	Peroxisome; Ether lipid metabolism; Metabolic pathways	0.983	0.858	0.995838	0.782733
Q9BQI0	Allograft inflammatory factor 1-like		cytoplasm;cytoskeleton;membrane	metal ion binding;protein binding		1.059	1.27	0.867711	0.15882
Q6NUM9	All-trans-retinol 13,14-reductase	metabolic process	endoplasmic reticulum;membrane	catalytic activity	Retinol metabolism	0.705	0.564	0.350627	0.612613
Q6PD74	Alpha- and gamma-adaptin-binding protein p34	transport	cytoplasm;cytosol	protein binding		0.888	0.747	0.742071	0.789805
Q495W5	Alpha-(1,3)-fucosyltransferase 11	metabolic process	Golgi;membrane	catalytic activity;protein binding		0.931	0.856	0.731085	0.952801
Q5VST6	Alpha/beta hydrolase domain-containing protein 17B	metabolic process;regulation of biological process	extracellular;membrane	catalytic activity		0.98	1.002	1	0.955302
Q9H553	Alpha-1,3/1,6-mannosyltransferase ALG2	metabolic process;response to stimulus	cytoplasm;membrane;nucleus	catalytic activity;protein binding	N-Glycan biosynthesis; Metabolic pathways	1.178	1.228	0.471077	0.416898
P26572	Alpha-1,3-mannosyl-glycoprotein 2-beta-N-acetylglucosaminyltransferase	metabolic process	Golgi;membrane	catalytic activity;metal ion binding	N-Glycan biosynthesis; Metabolic pathways
Q9UQ53	Alpha-1,3-mannosyl-glycoprotein 4-beta-N-acetylglucosaminyltransferase B	metabolic process	Golgi;membrane	catalytic activity;metal ion binding	N-Glycan biosynthesis; Metabolic pathways	1.094	1.297	0.877385	0.437422
Q9UNA3	Alpha-1,4-N-acetylglucosaminyltransferase	metabolic process;regulation of biological process	Golgi;membrane	catalytic activity
Q09328	Alpha-1,6-mannosylglycoprotein 6-beta-N-acetylglucosaminyltransferase A	metabolic process	Golgi;membrane	catalytic activity	N-Glycan biosynthesis; Metabolic pathways	0.787	0.68	0.346653	0.641595
Q3V5L5	Alpha-1,6-mannosylglycoprotein 6-beta-N-acetylglucosaminyltransferase B	metabolic process	Golgi;membrane	catalytic activity;metal ion binding;protein binding	N-Glycan biosynthesis; Other types of O-glycan biosynthesis; Metabolic pathways	1.163	1.149	0.68037	0.795898
P35348	Alpha-1A adrenergic receptor	cell communication;cell death;cell growth;cellular homeostasis;regulation of biological process;response to stimulus;transport	cytoplasm;membrane;nucleus	protein binding;receptor activity;signal transducer activity	Vascular smooth muscle contraction; cGMP-PKG signaling pathway; Neuroactive ligand-receptor interaction; Adrenergic signaling in cardiomyocytes; AMPK signaling pathway; Salivary secretion; Calcium signaling pathway
P35368	Alpha-1B adrenergic receptor	cell communication;cell proliferation;cellular homeostasis;development;regulation of biological process;response to stimulus	cytoplasm;membrane;nucleus	protein binding;receptor activity;signal transducer activity	Vascular smooth muscle contraction; cGMP-PKG signaling pathway; Neuroactive ligand-receptor interaction; Adrenergic signaling in cardiomyocytes; Salivary secretion; Calcium signaling pathway	0.686	0.647	0.285768	0.806818
P04217	Alpha-1B-glycoprotein	transport	extracellular;organelle lumen	protein binding		0.754	3.617	0.421794	3.45566e-07
P18825	Alpha-2C adrenergic receptor	cell communication;regulation of biological process;response to stimulus	cytoplasm;endosome;membrane	protein binding;receptor activity;signal transducer activity	cGMP-PKG signaling pathway; Neuroactive ligand-receptor interaction
P02765	Alpha-2-HS-glycoprotein					0.51	1.803	0.115786	0.534099
P01023	Alpha-2-macroglobulin	cell differentiation;cell organization and biogenesis;metabolic process;regulation of biological process;response to stimulus;transport	cytosol;extracellular;organelle lumen	enzyme regulator activity;protein binding	Complement and coagulation cascades	0.895	2.434	0.354002	1.50937e-16
P30533	Alpha-2-macroglobulin receptor-associated protein	regulation of biological process;transport	cell surface;cytoplasm;endoplasmic reticulum;endosome;extracellular;Golgi;membrane;organelle lumen	protein binding		1.072	0.978	0.895855	0.946115
A8K2U0	Alpha-2-macroglobulin-like protein 1	regulation of biological process	extracellular	enzyme regulator activity
P12814	Alpha-actinin-1	cell differentiation;cell organization and biogenesis;regulation of biological process;transport	cytoplasm;cytoskeleton;cytosol;extracellular;membrane;organelle lumen	metal ion binding;protein binding;RNA binding	Viral carcinogenesis; Amoebiasis; Arrhythmogenic right ventricular cardiomyopathy (ARVC); Tight junction; Focal adhesion; Adherens junction; Regulation of actin cytoskeleton; Leukocyte transendothelial migration; Systemic lupus erythematosus	0.919	0.962	0.608029	0.991709
P35609	Alpha-actinin-2	cell organization and biogenesis;cellular component movement;metabolic process;regulation of biological process;response to stimulus;transport	cytoplasm;cytoskeleton;cytosol;extracellular;membrane;organelle lumen	metal ion binding;protein binding;structural molecule activity	Viral carcinogenesis; Amoebiasis; Arrhythmogenic right ventricular cardiomyopathy (ARVC); Tight junction; Focal adhesion; Adherens junction; Regulation of actin cytoskeleton; Leukocyte transendothelial migration; Systemic lupus erythematosus	0.931	1.069	0.734178	0.737549
O43707	Alpha-actinin-4	cell organization and biogenesis;cellular component movement;regulation of biological process;response to stimulus;transport	cytoplasm;cytoskeleton;cytosol;extracellular;nucleus;organelle lumen	DNA binding;metal ion binding;protein binding;RNA binding	Viral carcinogenesis; Amoebiasis; Arrhythmogenic right ventricular cardiomyopathy (ARVC); Tight junction; Focal adhesion; Adherens junction; Regulation of actin cytoskeleton; Leukocyte transendothelial migration; Systemic lupus erythematosus	0.957	0.979	0.9119	0.979292
P35611	Alpha-adducin	cell differentiation;cell organization and biogenesis;cellular homeostasis;metabolic process;regulation of biological process;response to stimulus;transport	cytoplasm;cytoskeleton;cytosol;membrane;nucleus	protein binding;RNA binding;structural molecule activity		0.956	0.694	0.939621	0.328723
P49419	Alpha-aminoadipic semialdehyde dehydrogenase	metabolic process	cytoplasm;cytosol;mitochondrion;nucleus;organelle lumen	catalytic activity;protein binding	Fatty acid degradation; Lysine biosynthesis; Ascorbate and aldarate metabolism; Lysine degradation; Glycine, serine and threonine metabolism; Histidine metabolism; beta-Alanine metabolism; Pyruvate metabolism; Glycerolipid metabolism; Glycolysis / Gluconeogenesis; Biosynthesis of amino acids; Metabolic pathways; Tryptophan metabolism; Arginine and proline metabolism; Valine, leucine and isoleucin…	1.023	0.881	0.938016	0.882747
Q9UDR5	Alpha-aminoadipic semialdehyde synthase, mitochondrial	cell organization and biogenesis;metabolic process	mitochondrion;organelle lumen	catalytic activity	Lysine degradation; Metabolic pathways	1.055	0.933	0.809256	0.98702
Q9UBT7	Alpha-catulin	regulation of biological process;response to stimulus	cytoplasm;cytoskeleton;cytosol;membrane	protein binding		0.92	1.275	0.95826	0.601548
P61163	Alpha-centractin	regulation of biological process;transport	cytoplasm;cytoskeleton;cytosol	nucleotide binding;protein binding		0.994	0.94	1	0.995646
O43768	Alpha-endosulfine	cell division;regulation of biological process;response to stimulus;transport	cytoplasm	enzyme regulator activity;protein binding		1.062	0.874	0.901946	0.974806
P06733	Alpha-enolase	metabolic process;regulation of biological process;response to stimulus	cell surface;cytoplasm;cytosol;membrane;nucleus	catalytic activity;DNA binding;metal ion binding;protein binding;RNA binding	HIF-1 signaling pathway; Carbon metabolism; Glycolysis / Gluconeogenesis; RNA degradation; Biosynthesis of amino acids; Metabolic pathways	0.997	1.045	0.99617	0.825491
P02771	Alpha-fetoprotein	metabolic process;regulation of biological process;reproduction;response to stimulus;transport	cytoplasm;cytosol;extracellular;organelle lumen	metal ion binding;protein binding	Hippo signaling pathway		100		1.50937e-16
P06280	Alpha-galactosidase A	metabolic process;regulation of biological process;transport	cytoplasm;extracellular;Golgi;organelle lumen;vacuole	catalytic activity;protein binding	Lysosome; Galactose metabolism; Glycerolipid metabolism; Sphingolipid metabolism; Glycosphingolipid biosynthesis - globo and isoglobo series	0.987	1.296	0.989802	0.082
Q12800	Alpha-globin transcription factor CP2	metabolic process;regulation of biological process	cytosol;nucleus	DNA binding;protein binding		0.839	0.738	0.41134	0.784341
Q9NXW9	Alpha-ketoglutarate-dependent dioxygenase alkB homolog 4	cell organization and biogenesis;metabolic process;regulation of biological process	cytoplasm;nucleus	catalytic activity;metal ion binding;protein binding		1.02	0.88	0.989802	0.981489
Q9BT30	Alpha-ketoglutarate-dependent dioxygenase alkB homolog 7, mitochondrial	cell death;cell organization and biogenesis;metabolic process;regulation of biological process;response to stimulus	mitochondrion;organelle lumen	catalytic activity;metal ion binding		0.866	0.716	0.908451	0.913644
Q9C0B1	Alpha-ketoglutarate-dependent dioxygenase FTO	metabolic process;regulation of biological process;response to stimulus	nucleus	catalytic activity;metal ion binding		1.088	0.99	0.695234	0.935765
Q16706	Alpha-mannosidase 2	cell organization and biogenesis;metabolic process;regulation of biological process	Golgi;membrane	catalytic activity;metal ion binding	N-Glycan biosynthesis; Metabolic pathways	1.041	0.64	0.967165	0.721989
P17050	Alpha-N-acetylgalactosaminidase	metabolic process	cytoplasm;vacuole	catalytic activity;protein binding	Lysosome; Glycosphingolipid biosynthesis - globo and isoglobo series	1.093	1.223	0.9022	0.74655
Q9BVH7	Alpha-N-acetylgalactosaminide alpha-2,6-sialyltransferase 5	metabolic process	Golgi;membrane	catalytic activity	Glycosphingolipid biosynthesis - ganglio series; Metabolic pathways	0.01	0.047	1.77756e-16	1.50937e-16
P54802	Alpha-N-acetylglucosaminidase	cell organization and biogenesis;metabolic process;response to stimulus	organelle lumen;vacuole	catalytic activity	Lysosome; Glycosaminoglycan degradation; Metabolic pathways	1.444	0.01	0.527834	1.50937e-16
Q9NVD7	Alpha-parvin	cell organization and biogenesis;cellular component movement;regulation of biological process;response to stimulus	cytoplasm;cytoskeleton;cytosol;membrane	protein binding	Focal adhesion	1.008	0.94	0.991016	0.991341
P54920	Alpha-soluble NSF attachment protein	cell communication;cell differentiation;cell organization and biogenesis;regulation of biological process;transport	cytosol;membrane	protein binding	Synaptic vesicle cycle	1	0.907	0.995838	0.952801
P40222	Alpha-taxilin	cell proliferation;regulation of biological process;transport	cytoplasm;cytosol;extracellular;membrane	protein binding		0.952	0.891	0.889618	0.981489
Q9BTX7	Alpha-tocopherol transfer protein-like	transport	membrane	transporter activity		1.06	1.063	0.939621	0.871072
Q5SQI0	Alpha-tubulin N-acetyltransferase 1	cell organization and biogenesis;metabolic process;regulation of biological process	cytoplasm;cytoskeleton;cytosol;Golgi;membrane	catalytic activity		0.949	0.866	0.991881	0.994798
Q8TCU4	Alstrom syndrome protein 1					1.009	1.008	0.995838	0.924829
Q15699	ALX homeobox protein 1	cellular component movement;development;metabolic process;regulation of biological process	Golgi;nucleus	DNA binding;protein binding		0.866	1.072	0.111431	0.753179
Q06203	Amidophosphoribosyltransferase	cell organization and biogenesis;metabolic process;response to stimulus;transport	cytosol	catalytic activity;metal ion binding	Purine metabolism; Alanine, aspartate and glutamate metabolism; Metabolic pathways	0.966	1.082	0.929658	0.727124
P21397	Amine oxidase [flavin-containing] A	metabolic process	membrane;mitochondrion	catalytic activity	Dopaminergic synapse; Serotonergic synapse; Tyrosine metabolism; Glycine, serine and threonine metabolism; Amphetamine addiction; Histidine metabolism; Drug metabolism - cytochrome P450; Phenylalanine metabolism; Cocaine addiction; Alcoholism; Metabolic pathways; Tryptophan metabolism; Arginine and proline metabolism	1.277	1.025	0.348816	0.956894
P27338	Amine oxidase [flavin-containing] B	metabolic process;regulation of biological process;response to stimulus	membrane;mitochondrion	catalytic activity;nucleotide binding;protein binding	Dopaminergic synapse; Serotonergic synapse; Tyrosine metabolism; Glycine, serine and threonine metabolism; Amphetamine addiction; Histidine metabolism; Drug metabolism - cytochrome P450; Phenylalanine metabolism; Cocaine addiction; Alcoholism; Metabolic pathways; Tryptophan metabolism; Arginine and proline metabolism
Q12904	Aminoacyl tRNA synthase complex-interacting multifunctional protein 1	cell communication;cell death;cellular component movement;defense response;metabolic process;regulation of biological process;response to stimulus	cell surface;cytoplasm;cytosol;endoplasmic reticulum;extracellular;Golgi;membrane;nucleus	protein binding;RNA binding		1.062	1.051	0.724777	0.808985
Q13155	Aminoacyl tRNA synthase complex-interacting multifunctional protein 2	cell death;cell differentiation;cell organization and biogenesis;development;metabolic process;regulation of biological process	cytoplasm;cytosol;membrane;nucleus	protein binding;structural molecule activity		0.986	0.867	0.992265	0.95817
Q03154	Aminoacylase-1	metabolic process	cytoplasm;cytosol	catalytic activity;metal ion binding;protein binding	Arginine biosynthesis; Biosynthesis of amino acids; 2-Oxocarboxylic acid metabolism; Metabolic pathways	0.926	0.79	0.632229	0.488302
Q9H4A4	Aminopeptidase B	metabolic process	extracellular;membrane	catalytic activity;metal ion binding		1.063	0.851	0.810275	0.916784
Q6DCA0	AMMECR1-like protein					1.025	0.966	0.995838	0.981489
Q01433	AMP deaminase 2	metabolic process	cytosol	catalytic activity;metal ion binding;protein binding	Purine metabolism; Metabolic pathways	1.007	1.362	0.995838	0.416104
Q7Z5R6	Amyloid beta A4 precursor protein-binding family B member 1-interacting protein	regulation of biological process;response to stimulus	cytoplasm;cytoskeleton;cytosol;membrane	protein binding	Rap1 signaling pathway; Platelet activation	1.04	0.873	0.964136	0.983697
Q92870	Amyloid-beta A4 precursor protein-binding family B member 2	cell organization and biogenesis;cellular component movement;regulation of biological process;response to stimulus	cytoplasm;membrane;nucleus	protein binding		1.113	0.908	0.809256	0.995654
P05067	Amyloid-beta precursor protein	cell communication;cell death;cell growth;cell organization and biogenesis;cellular component movement;cellular homeostasis;defense response;metabolic process;regulation of biological process;response to stimulus;transport	cell surface;cytoplasm;cytosol;endoplasmic reticulum;endosome;extracellular;Golgi;membrane;organelle lumen;vacuole	DNA binding;enzyme regulator activity;metal ion binding;protein binding	Serotonergic synapse; Alzheimer's disease	1.038	0.996	0.962924	0.923472
P51693	Amyloid-like protein 1	cell death;regulation of biological process;response to stimulus;transport	cytoplasm;membrane	metal ion binding;protein binding		0.01	1.524	1.77756e-16	0.675071
Q06481	Amyloid-like protein 2	metabolic process;regulation of biological process;response to stimulus;transport	membrane;nucleus;organelle lumen	DNA binding;enzyme regulator activity;metal ion binding;protein binding		0.845	0.982	0.336052	0.9621
Q8TCF1	AN1-type zinc finger protein 1			metal ion binding		0.913	0.839	0.939621	0.97448
Q8WV99	AN1-type zinc finger protein 2B	transport	endoplasmic reticulum	metal ion binding;protein binding		0.967	0.69	0.983863	0.67852
Q6FIF0	AN1-type zinc finger protein 6	cell death;cell organization and biogenesis;regulation of biological process;response to stimulus;transport	cytoplasm	DNA binding;metal ion binding;protein binding		0.954	0.95	0.960566	0.97448
Q6FI81	Anamorsin	cell death;cell organization and biogenesis;metabolic process;regulation of biological process	cytoplasm;mitochondrion;nucleus	catalytic activity;metal ion binding;protein binding		1.036	0.933	0.912969	0.983697
Q9H1A4	Anaphase-promoting complex subunit 1	cell division;metabolic process;regulation of biological process	cytosol;nucleus		Ubiquitin mediated proteolysis; Progesterone-mediated oocyte maturation; HTLV-I infection; Oocyte meiosis; Cell cycle	1.018	0.748	0.991881	0.938637
Q9UM13	Anaphase-promoting complex subunit 10	cell division;metabolic process;regulation of biological process	cytoplasm;cytosol	catalytic activity	Ubiquitin mediated proteolysis; Progesterone-mediated oocyte maturation; HTLV-I infection; Oocyte meiosis; Cell cycle	0.907	2.228	0.950276	0.115627
Q9UJX6	Anaphase-promoting complex subunit 2	cell differentiation;cell division;metabolic process;regulation of biological process	cytosol;nucleus	catalytic activity;protein binding	Ubiquitin mediated proteolysis; Progesterone-mediated oocyte maturation; HTLV-I infection; Oocyte meiosis; Cell cycle	1.063	0.711	0.890346	0.495537
Q9UJX4	Anaphase-promoting complex subunit 5	cell division;metabolic process;regulation of biological process	cytosol;nucleus	protein binding	Ubiquitin mediated proteolysis; Progesterone-mediated oocyte maturation; HTLV-I infection; Oocyte meiosis; Cell cycle	1.013	0.663	0.990581	0.640319
Q9UJX3	Anaphase-promoting complex subunit 7	cell division;metabolic process;regulation of biological process	cytosol;nucleus	protein binding	Ubiquitin mediated proteolysis; Progesterone-mediated oocyte maturation; HTLV-I infection; Oocyte meiosis; Cell cycle	1.23	0.564	0.76725	0.703086
Q8NHZ8	Anaphase-promoting complex subunit CDC26	cell division;metabolic process;regulation of biological process	cytosol;nucleus	protein binding	Ubiquitin mediated proteolysis; Progesterone-mediated oocyte maturation; HTLV-I infection; Oocyte meiosis; Cell cycle	0.586	0.921	0.00378448	0.994798
Q8N7X0	Androglobin	metabolic process	cytoplasm	catalytic activity;protein binding		100	100	1.77756e-16	1.50937e-16
Q13685	Angio-associated migratory cell protein	cell differentiation;cellular component movement;development;regulation of biological process	cell surface;cytoplasm;cytoskeleton;cytosol;membrane	protein binding		1.01	0.805	0.991016	0.815483
Q4VCS5	Angiomotin	cell differentiation;cell organization and biogenesis;cellular component movement;regulation of biological process;response to stimulus	cell surface;cytoplasm;cytosol	protein binding;receptor activity	Hippo signaling pathway	0.698	1.153	3.05574e-08	0.404399
O15123	Angiopoietin-2	cell differentiation;cellular component movement;development;regulation of biological process;response to stimulus	extracellular;membrane;nucleus	metal ion binding;protein binding	HIF-1 signaling pathway; Rap1 signaling pathway; Ras signaling pathway; PI3K-Akt signaling pathway	1.12	0.676	0.257446	0.588954
P12821	Angiotensin-converting enzyme	cell differentiation;cell proliferation;metabolic process;regulation of biological process;transport	cytoplasm;endosome;extracellular;membrane;vacuole	catalytic activity;metal ion binding;protein binding	Chagas disease (American trypanosomiasis); Renin secretion; Renin-angiotensin system; Hypertrophic cardiomyopathy (HCM)
Q9NQW6	Anillin	cell differentiation;cell division;cell organization and biogenesis;cellular component movement;regulation of biological process	cytoplasm;cytoskeleton;nucleus	protein binding		0.919	0.906	0.644353	0.98657
P04920	Anion exchange protein 2	cellular homeostasis;transport	membrane	protein binding;transporter activity	Bile secretion; Pancreatic secretion; Gastric acid secretion; Salivary secretion	0.874	1.112	0.86461	0.886829
Q9P0K7	Ankycorbin	cell differentiation;metabolic process	cytoplasm;cytoskeleton;cytosol;mitochondrion;nucleus	protein binding		1.006	1.008	0.99597	0.93796
Q969K4	Ankyrin repeat and BTB/POZ domain-containing protein 1	metabolic process;regulation of biological process	cytoplasm;cytosol;membrane	protein binding;RNA binding
A6QL63	Ankyrin repeat and BTB/POZ domain-containing protein BTBD11	metabolic process;regulation of biological process;response to stimulus	cytoplasm;membrane	protein binding		0.873	1.087	0.661748	0.825491
Q9P2G1	Ankyrin repeat and IBR domain-containing protein 1	metabolic process;regulation of biological process	cytoplasm	catalytic activity;metal ion binding;protein binding		0.993	0.671	1	0.631746
Q8IWZ3	Ankyrin repeat and KH domain-containing protein 1	defense response;response to stimulus	cytoplasm	protein binding;RNA binding		1.114	1.056	0.491708	0.793484
Q86XL3	Ankyrin repeat and LEM domain-containing protein 2	cell division;cell organization and biogenesis;regulation of biological process	endoplasmic reticulum;membrane	enzyme regulator activity;protein binding		1.715	0.055	0.0483841	2.75895e-11
Q8IV38	Ankyrin repeat and MYND domain-containing protein 2	regulation of biological process		metal ion binding;protein binding		1.236	0.888	0.784375	0.999025
Q8NFD2	Ankyrin repeat and protein kinase domain-containing protein 1	metabolic process		catalytic activity;nucleotide binding;protein binding		0.01	100	1.77756e-16	1.50937e-16
Q92625	Ankyrin repeat and SAM domain-containing protein 1A	cellular component movement;regulation of biological process;response to stimulus	cytoplasm;cytosol	protein binding		0.988	1.02	1	0.958372
Q9NWX5	Ankyrin repeat and SOCS box protein 6	metabolic process;regulation of biological process;response to stimulus	cytoplasm;cytosol	protein binding		0.991	1.383	1	0.625395
Q9H8Y5	Ankyrin repeat and zinc finger domain-containing protein 1	metabolic process;response to stimulus	cytoplasm;membrane	catalytic activity;metal ion binding;protein binding
Q9NXR5	Ankyrin repeat domain-containing protein 10	regulation of biological process		protein binding		0.722	1.598	0.482044	0.310808
Q6UB99	Ankyrin repeat domain-containing protein 11		cytosol;membrane;nucleus	protein binding		0.01	0.01	1.77756e-16	1.50937e-16
Q6UB98	Ankyrin repeat domain-containing protein 12		cytosol;nucleus	protein binding
Q6P6B7	Ankyrin repeat domain-containing protein 16			protein binding		1.101	1.025	0.964136	0.966775
O75179	Ankyrin repeat domain-containing protein 17	defense response;regulation of biological process;response to stimulus	chromosome;cytoplasm;membrane;nucleus	protein binding;RNA binding		1.077	1.2	0.902648	0.740023
Q86SG2	Ankyrin repeat domain-containing protein 23	response to stimulus	cytoskeleton;cytosol;nucleus	protein binding
Q8TF21	Ankyrin repeat domain-containing protein 24			protein binding		0.995	0.868	0.998083	0.981489
Q9UPS8	Ankyrin repeat domain-containing protein 26					0.9	1.111	0.947463	0.915505
Q96NW4	Ankyrin repeat domain-containing protein 27	cell organization and biogenesis;regulation of biological process;transport	cytosol;endosome;membrane;vacuole	enzyme regulator activity;protein binding
Q8N6D5	Ankyrin repeat domain-containing protein 29			protein binding
Q9ULJ7	Ankyrin repeat domain-containing protein 50	transport	endosome	protein binding		1.321	2.005	0.709455	0.186483
Q8N9V6	Ankyrin repeat domain-containing protein 53	cell division;regulation of biological process	cytoplasm;cytoskeleton	protein binding
Q53LP3	Ankyrin repeat domain-containing protein SOWAHC			protein binding		1.26	1.783	0.479344	0.074781
Q01484	Ankyrin-2	cell communication;cell organization and biogenesis;cellular homeostasis;regulation of biological process;response to stimulus;transport	cytoplasm;cytoskeleton;cytosol;endosome;membrane;mitochondrion;nucleus;vacuole	protein binding;structural molecule activity	Proteoglycans in cancer	0.818	0.869	0.271158	0.983697
P04083	Annexin A1	cell differentiation;cell organization and biogenesis;cellular component movement;defense response;metabolic process;regulation of biological process;response to stimulus;transport	cell surface;cytoplasm;cytoskeleton;cytosol;endosome;extracellular;membrane;nucleus;vacuole	catalytic activity;DNA binding;enzyme regulator activity;metal ion binding;protein binding;RNA binding;structural molecule activity		0.923	1.103	0.647604	0.633216
P50995	Annexin A11	cell division;response to stimulus;transport	cytoplasm;cytoskeleton;cytosol;membrane;nucleus;vacuole	metal ion binding;protein binding;RNA binding		0.956	0.965	0.908512	0.983043
P27216	Annexin A13	cell differentiation;regulation of biological process	membrane	metal ion binding		1.062	1.21	0.930115	0.717807
P07355	Annexin A2	cell organization and biogenesis;metabolic process;regulation of biological process;response to stimulus;transport	cell surface;cytoplasm;cytosol;endoplasmic reticulum;endosome;extracellular;membrane;nucleus;organelle lumen	enzyme regulator activity;metal ion binding;protein binding;RNA binding		1.06	1.05	0.709736	0.806579
P12429	Annexin A3	defense response;regulation of biological process;response to stimulus;transport	cytoplasm;cytosol;membrane	enzyme regulator activity;metal ion binding;protein binding		1.1	1.176	0.349003	0.245051
P09525	Annexin A4	cell differentiation;regulation of biological process;response to stimulus	cell surface;cytoplasm;membrane;nucleus	enzyme regulator activity;metal ion binding;protein binding		1.122	0.907	0.199742	0.952801
P08758	Annexin A5	coagulation;regulation of biological process;response to stimulus;transport	cytoplasm;cytosol;extracellular;membrane	enzyme regulator activity;metal ion binding;protein binding		1.01	1.039	0.976031	0.845378
P08133	Annexin A6	cell organization and biogenesis;cellular homeostasis;regulation of biological process;response to stimulus;transport	cytoplasm;membrane;mitochondrion	metal ion binding;nucleotide binding;protein binding;transporter activity		0.983	0.915	0.995838	0.965657
P20073	Annexin A7	cell differentiation;cell organization and biogenesis;cell proliferation;cellular homeostasis;metabolic process;regulation of biological process;response to stimulus	cytosol;membrane;nucleus	metal ion binding;protein binding;RNA binding		1.052	0.996	0.795041	0.952801
Q5XXA6	Anoctamin-1	development;regulation of biological process;response to stimulus;transport	cytoplasm;membrane	protein binding;transporter activity		0.689	0.727	0.0295521	0.755142
Q9BYT9	Anoctamin-3	cell organization and biogenesis;response to stimulus;transport	membrane	protein binding;transporter activity		0.01	0.114	1.77756e-16	5.41278e-08
Q4KMQ2	Anoctamin-6	cell organization and biogenesis;cellular component movement;cellular homeostasis;coagulation;regulation of biological process;response to stimulus;transport	cell surface;cytosol;membrane	protein binding;transporter activity		0.01	0.824	1.77756e-16	0.960404
A1A5B4	Anoctamin-9	cell organization and biogenesis;regulation of biological process;transport	membrane	protein binding;transporter activity		0.817	3.067	0.0104956	1.50937e-16
Q03519	Antigen peptide transporter 2	response to stimulus;transport	endoplasmic reticulum;membrane	catalytic activity;nucleotide binding;protein binding;transporter activity	Primary immunodeficiency; Phagosome; Herpes simplex infection; ABC transporters; Antigen processing and presentation
P01008	Antithrombin-III	coagulation;defense response;metabolic process;regulation of biological process;response to stimulus;transport	extracellular;membrane;organelle lumen	enzyme regulator activity;protein binding	Complement and coagulation cascades	1.162	6.198	0.929132	1.37308e-05
Q96A70	Antizyme inhibitor 2	cell organization and biogenesis;metabolic process;regulation of biological process;transport	cytoplasm;cytosol;Golgi;membrane;mitochondrion;nucleus	catalytic activity;enzyme regulator activity;protein binding;transporter activity	Metabolic pathways; Arginine and proline metabolism
Q10567	AP-1 complex subunit beta-1	regulation of biological process;transport	cytosol;Golgi;membrane	protein binding;transporter activity	Lysosome	0.919	0.823	0.613137	0.696308
O43747	AP-1 complex subunit gamma-1	cell organization and biogenesis;regulation of biological process;transport	cytoplasm;cytosol;endosome;Golgi;membrane	protein binding;transporter activity	Lysosome	1.01	0.848	0.992265	0.789469
O75843	AP-1 complex subunit gamma-like 2	transport	endosome;Golgi;membrane	protein binding;transporter activity	Lysosome	0.952	0.507	0.975938	0.0960763
Q9BXS5	AP-1 complex subunit mu-1	cell organization and biogenesis;regulation of biological process;transport	cytosol;Golgi;membrane	protein binding	Lysosome	0.995	0.982	0.998083	0.952801
Q9Y6Q5	AP-1 complex subunit mu-2	regulation of biological process;transport	cytosol;Golgi;membrane	protein binding	Lysosome	1.418	0.549	0.00605815	0.1179
P61966	AP-1 complex subunit sigma-1A	regulation of biological process;response to stimulus;transport	cytosol;Golgi;membrane	transporter activity	Lysosome	1.287	0.743	0.124463	0.782733
O95782	AP-2 complex subunit alpha-1	cell organization and biogenesis;cellular component movement;metabolic process;regulation of biological process;response to stimulus;transport	cytosol;membrane	protein binding;transporter activity	Endocytosis; Huntington's disease; Endocrine and other factor-regulated calcium reabsorption; Synaptic vesicle cycle	0.89	0.807	0.307457	0.464564
O94973	AP-2 complex subunit alpha-2	cell organization and biogenesis;cellular component movement;metabolic process;regulation of biological process;response to stimulus;transport	cytosol;membrane	protein binding;transporter activity	Endocytosis; Huntington's disease; Endocrine and other factor-regulated calcium reabsorption; Synaptic vesicle cycle	0.984	0.774	0.990581	0.465918
P63010	AP-2 complex subunit beta	cell organization and biogenesis;cellular component movement;metabolic process;regulation of biological process;response to stimulus;transport	cytosol;membrane	protein binding;transporter activity	Endocytosis; Huntington's disease; Endocrine and other factor-regulated calcium reabsorption; Synaptic vesicle cycle	0.915	0.785	0.57294	0.32195
Q96CW1	AP-2 complex subunit mu	cell organization and biogenesis;cellular component movement;metabolic process;regulation of biological process;response to stimulus;transport	cytosol;membrane	protein binding;transporter activity	Endocytosis; Huntington's disease; Endocrine and other factor-regulated calcium reabsorption; Synaptic vesicle cycle	0.951	0.768	0.860867	0.376454
P53680	AP-2 complex subunit sigma	cell organization and biogenesis;cellular component movement;metabolic process;regulation of biological process;response to stimulus;transport	cytosol;membrane	protein binding;transporter activity	Endocytosis; Huntington's disease; Endocrine and other factor-regulated calcium reabsorption; Synaptic vesicle cycle	1.033	0.788	0.950927	0.751485
Q2M2I8	AP2-associated protein kinase 1	cell organization and biogenesis;metabolic process;regulation of biological process;transport	cytoplasm;cytosol;membrane	catalytic activity;nucleotide binding;protein binding		1.059	1.001	0.935472	0.925689
O00203	AP-3 complex subunit beta-1	cell organization and biogenesis;cellular component movement;coagulation;regulation of biological process;transport	Golgi;membrane	protein binding	Lysosome	0.982	0.859	0.991919	0.807953
O14617	AP-3 complex subunit delta-1	cell organization and biogenesis;cellular component movement;metabolic process;regulation of biological process;transport	cytoplasm;Golgi;membrane	transporter activity	Lysosome	0.971	0.88	0.948456	0.910882
Q9Y2T2	AP-3 complex subunit mu-1	cellular component movement;transport	Golgi;membrane;vacuole	protein binding	Lysosome	1.061	0.849	0.864042	0.935529
P53677	AP-3 complex subunit mu-2	cellular component movement;transport	Golgi;membrane		Lysosome
Q92572	AP-3 complex subunit sigma-1	cellular component movement;regulation of biological process;response to stimulus;transport	Golgi;membrane	protein binding;transporter activity	Lysosome	1.071	1.093	0.905524	0.791692
Q96N21	AP-4 complex accessory subunit Tepsin		cytoplasm;cytosol;Golgi;membrane	protein binding
O00189	AP-4 complex subunit mu-1	cell organization and biogenesis;transport	cytosol;endosome;Golgi;membrane;organelle lumen	protein binding	Lysosome	1.185	1.679	0.908512	0.591127
Q9Y587	AP-4 complex subunit sigma-1	transport	Golgi;membrane;organelle lumen	transporter activity	Lysosome	1.146	0.883	0.842542	0.996033
Q9NUS5	AP-5 complex subunit sigma-1	metabolic process;response to stimulus;transport	cytoplasm;cytosol;endosome;membrane;vacuole	protein binding		1.106	0.603	0.961546	0.788049
O43299	AP-5 complex subunit zeta-1	metabolic process;response to stimulus;transport	cytoplasm;nucleus	protein binding		0.777	0.878	0.526363	0.995646
Q5JTC6	APC membrane recruitment protein 1	cell differentiation;metabolic process;regulation of biological process;response to stimulus	cytoplasm;cytosol;membrane;nucleus	protein binding
Q6UXC1	Apical endosomal glycoprotein	transport	membrane	protein binding
P02647	Apolipoprotein A-I	cell organization and biogenesis;cell proliferation;cellular component movement;metabolic process;regulation of biological process;response to stimulus;transport	cell surface;cytosol;endosome;extracellular;membrane;nucleus;organelle lumen	enzyme regulator activity;protein binding;transporter activity	Fat digestion and absorption; PPAR signaling pathway; Vitamin digestion and absorption; African trypanosomiasis	0.741	0.978	0.0300607	0.941382
P04114	Apolipoprotein B-100	cell organization and biogenesis;cellular component movement;metabolic process;regulation of biological process;response to stimulus;transport	cytoplasm;cytosol;endoplasmic reticulum;endosome;extracellular;membrane;organelle lumen	protein binding;transporter activity	Fat digestion and absorption; Vitamin digestion and absorption	1.307	0.931	0.18676	0.993474
P02656	Apolipoprotein C-III	cell organization and biogenesis;metabolic process;regulation of biological process;response to stimulus;transport	endosome;extracellular	enzyme regulator activity;protein binding	PPAR signaling pathway	0.892	1.356	0.901946	0.652309
P02649	Apolipoprotein E	cell communication;cell organization and biogenesis;cellular homeostasis;metabolic process;regulation of biological process;response to stimulus;transport	cytoplasm;endoplasmic reticulum;endosome;extracellular;Golgi;membrane;nucleus;organelle lumen	antioxidant activity;catalytic activity;enzyme regulator activity;metal ion binding;protein binding;structural molecule activity;transporter activity	Alzheimer's disease	0.83	0.649	0.51295	0.535032
Q9BQE5	Apolipoprotein L2	defense response;development;metabolic process;response to stimulus;transport	cytoplasm;extracellular;membrane	protein binding		7.04	19.471	1.5437e-14	1.50937e-16
Q9BZZ5	Apoptosis inhibitor 5	cell death;regulation of biological process	cytoplasm;membrane;nucleus;spliceosomal complex	protein binding;RNA binding		0.97	0.988	0.963356	0.965769
Q07812	Apoptosis regulator BAX	cell death;cell differentiation;cell organization and biogenesis;cell proliferation;cellular component movement;cellular homeostasis;metabolic process;regulation of biological process;response to stimulus;transport	cytoplasm;cytosol;endoplasmic reticulum;membrane;mitochondrion;nucleus	protein binding;transporter activity	Viral carcinogenesis; Prion diseases; Hepatitis B; Neurotrophin signaling pathway; Huntington's disease; Colorectal cancer; Pathways in cancer; Protein processing in endoplasmic reticulum; Apoptosis - multiple species; AGE-RAGE signaling pathway in diabetic complications; Tuberculosis; EGFR tyrosine kinase inhibitor resistance; HTLV-I infection; Apoptosis; p53 signaling pathway; Non-alcoholic fat…	0.756	0.776	0.00200228	0.71449
Q9ULZ3	Apoptosis-associated speck-like protein containing a CARD	cell death;cell organization and biogenesis;defense response;metabolic process;regulation of biological process;response to stimulus;transport	cytoplasm;cytosol;endoplasmic reticulum;extracellular;mitochondrion;nucleus;organelle lumen	catalytic activity;enzyme regulator activity;protein binding	NOD-like receptor signaling pathway; Pertussis; Cytosolic DNA-sensing pathway; Salmonella infection; Influenza A; Legionellosis	1.354	0.984	0.0537492	0.961067
O95831	Apoptosis-inducing factor 1, mitochondrial	cell death;cell differentiation;cell organization and biogenesis;cellular homeostasis;metabolic process;regulation of biological process;response to stimulus	cytoplasm;cytosol;membrane;mitochondrion;nucleus	catalytic activity;DNA binding;nucleotide binding;protein binding	Apoptosis	0.941	0.865	0.81979	0.809966
Q96KQ4	Apoptosis-stimulating of p53 protein 1	cell death;regulation of biological process;response to stimulus	cytoplasm;cytosol;membrane;mitochondrion;nucleus	protein binding		0.958	0.762	0.992265	0.880697
Q13625	Apoptosis-stimulating of p53 protein 2	cell death;metabolic process;regulation of biological process;response to stimulus	cytoplasm;mitochondrion;nucleus	protein binding	Hippo signaling pathway
Q9UKV3	Apoptotic chromatin condensation inducer in the nucleus	cell death;cell differentiation;cell organization and biogenesis;metabolic process;regulation of biological process	cytosol;membrane;nucleus	catalytic activity;protein binding;RNA binding	Spliceosome; mRNA surveillance pathway; RNA transport	0.733	0.82	0.722591	0.981489
O14727	Apoptotic protease-activating factor 1	cell death;cell differentiation;cell organization and biogenesis;development;metabolic process;regulation of biological process;response to stimulus;transport	cytoplasm;cytosol;extracellular;nucleus;organelle lumen	enzyme regulator activity;nucleotide binding;protein binding	Hepatitis B; Huntington's disease; Apoptosis - multiple species; Tuberculosis; Apoptosis; Parkinson's disease; Alzheimer's disease; p53 signaling pathway; Small cell lung cancer; Amyotrophic lateral sclerosis (ALS); Legionellosis; Platinum drug resistance	1.031	0.907	0.95564	0.99183
Q8NBQ7	Aquaporin-11	cell organization and biogenesis;cellular homeostasis;transport	cell surface;cytoplasm;cytosol;endoplasmic reticulum;membrane	transporter activity		0.839	0.784	0.045741	0.456323
Q86W34	Archaemetzincin-2	metabolic process		catalytic activity;metal ion binding		0.263	0.01	5.06351e-12	1.50937e-16
Q9Y2X7	ARF GTPase-activating protein GIT1	regulation of biological process;response to stimulus	cytoplasm;cytosol;membrane	enzyme regulator activity;metal ion binding;protein binding	Endocytosis; Regulation of actin cytoskeleton; Epithelial cell signaling in Helicobacter pylori infection	1.003	0.827	1	0.89449
Q14161	ARF GTPase-activating protein GIT2	regulation of biological process		enzyme regulator activity;metal ion binding;protein binding	Endocytosis	1.28	0.83	0.548607	0.981489
P53367	Arfaptin-1	regulation of biological process;transport	cytoplasm;cytosol;membrane	protein binding		1.055	0.981	0.877385	0.952801
P53365	Arfaptin-2	cell organization and biogenesis;cellular component movement;regulation of biological process;response to stimulus	cytoplasm;cytosol;membrane	nucleotide binding;protein binding		0.986	1.035	0.992265	0.880209
P52594	Arf-GAP domain and FG repeat-containing protein 1	cell differentiation;cell organization and biogenesis;development;regulation of biological process;transport	cytosol;nucleus	DNA binding;enzyme regulator activity;metal ion binding;protein binding;RNA binding	Influenza A	0.929	0.996	0.745463	0.924833
O95081	Arf-GAP domain and FG repeat-containing protein 2	regulation of biological process	membrane	enzyme regulator activity;metal ion binding		1.189	0.618	0.843822	0.745488
Q15057	Arf-GAP with coiled-coil, ANK repeat and PH domain-containing protein 2	regulation of biological process;response to stimulus	endosome;membrane	enzyme regulator activity;metal ion binding;protein binding	Endocytosis	1.004	0.949	1	0.983697
Q9UPQ3	Arf-GAP with GTPase, ANK repeat and PH domain-containing protein 1	regulation of biological process;response to stimulus;transport	cytoplasm	catalytic activity;enzyme regulator activity;metal ion binding;nucleotide binding;protein binding	Endocytosis
Q5VW22	Arf-GAP with GTPase, ANK repeat and PH domain-containing protein 6	regulation of biological process		enzyme regulator activity;metal ion binding;protein binding		0.904	1.037	0.44603	0.853545
Q96P48	Arf-GAP with Rho-GAP domain, ANK repeat and PH domain-containing protein 1	cell organization and biogenesis;regulation of biological process;response to stimulus	cytoplasm;cytosol;Golgi;membrane	enzyme regulator activity;metal ion binding;protein binding	Endocytosis	1.054	0.932	0.829301	0.99183
Q8WWN8	Arf-GAP with Rho-GAP domain, ANK repeat and PH domain-containing protein 3	cell differentiation;cell division;cell organization and biogenesis;cellular component movement;metabolic process;regulation of biological process;response to stimulus;transport	cytoplasm;cytoskeleton;cytosol;endosome;membrane	catalytic activity;enzyme regulator activity;metal ion binding;nucleotide binding;protein binding	Endocytosis; Rap1 signaling pathway; cAMP signaling pathway	0.889	0.626	0.893131	0.547942
Q9ULH1	Arf-GAP with SH3 domain, ANK repeat and PH domain-containing protein 1	cell organization and biogenesis;regulation of biological process	cytoplasm;cytosol;membrane	enzyme regulator activity;metal ion binding;protein binding	Endocytosis; Fc gamma R-mediated phagocytosis	1.162	0.927	0.710444	0.983697
O43150	Arf-GAP with SH3 domain, ANK repeat and PH domain-containing protein 2	regulation of biological process	cytoplasm;Golgi;membrane	enzyme regulator activity;metal ion binding;protein binding	Endocytosis; Fc gamma R-mediated phagocytosis	1.06	0.917	0.860867	0.99986
P78540	Arginase-2, mitochondrial	defense response;metabolic process;regulation of biological process;response to stimulus	mitochondrion;organelle lumen	catalytic activity;metal ion binding	Arginine biosynthesis; Amoebiasis; Biosynthesis of amino acids; Metabolic pathways; Arginine and proline metabolism	1.034	1.168	0.955572	0.389583
Q9P2R6	Arginine-glutamic acid dipeptide repeats protein	cell organization and biogenesis;cell proliferation;cellular component movement;development;metabolic process;regulation of biological process;transport	nucleus	DNA binding;metal ion binding;protein binding		2.176	0.636	0.00156263	0.758489
P54136	Arginine--tRNA ligase, cytoplasmic	metabolic process	cytoplasm;cytosol;membrane;mitochondrion;nucleus	catalytic activity;nucleotide binding;protein binding;RNA binding	Aminoacyl-tRNA biosynthesis	1.055	0.896	0.750602	0.924829
P04424	Argininosuccinate lyase	metabolic process;response to stimulus	cytoplasm;cytosol	catalytic activity;protein binding	Arginine biosynthesis; Alanine, aspartate and glutamate metabolism; Biosynthesis of amino acids; Metabolic pathways	1.071	0.945	0.908451	0.983697
P00966	Argininosuccinate synthase	metabolic process;regulation of biological process;response to stimulus	cytoplasm;cytosol;mitochondrion	catalytic activity;nucleotide binding;protein binding;RNA binding	Arginine biosynthesis; Alanine, aspartate and glutamate metabolism; Biosynthesis of amino acids; Metabolic pathways	1.051	1.177	0.890346	0.337782
O95260	Arginyl-tRNA--protein transferase 1	metabolic process	cytoplasm;nucleus	catalytic activity;protein binding		1.014	0.961	0.989802	0.981489
O00192	Armadillo repeat protein deleted in velo-cardio-facial syndrome	development	cytoplasm;membrane;nucleus	protein binding		1.021	0.816	0.995838	0.979292
Q9NVT9	Armadillo repeat-containing protein 1	transport	cytoplasm;mitochondrion;nucleus	metal ion binding;protein binding		0.987	1.094	0.99353	0.67852
Q8N2F6	Armadillo repeat-containing protein 10	regulation of biological process	endoplasmic reticulum;membrane;mitochondrion	protein binding		0.967	0.96	0.94206	0.979292
Q5T9G4	Armadillo repeat-containing protein 12		nucleus
Q6NXE6	Armadillo repeat-containing protein 6	cell differentiation	cytosol	protein binding		0.968	1.368	0.939349	0.0166222
Q8IUR7	Armadillo repeat-containing protein 8	transport	extracellular;organelle lumen	protein binding		0.835	0.937	0.0222807	0.989615
Q9UH62	Armadillo repeat-containing X-linked protein 3	regulation of biological process	cytoplasm;membrane;mitochondrion;nucleus	protein binding		1.021	1.008	0.962593	0.942418
Q6PIY5	Armadillo-like helical domain containing protein 1
Q5T2E6	Armadillo-like helical domain-containing protein 3		membrane	protein binding
P20711	Aromatic-L-amino-acid decarboxylase	metabolic process;response to stimulus;transport	cytoplasm;cytosol	catalytic activity;protein binding	Dopaminergic synapse; Serotonergic synapse; Tyrosine metabolism; Amphetamine addiction; Histidine metabolism; Phenylalanine metabolism; Cocaine addiction; Alcoholism; Metabolic pathways; Tryptophan metabolism
Q7Z6K5	Arpin	regulation of biological process		protein binding
P35869	Aryl hydrocarbon receptor	cell death;metabolic process;regulation of biological process;response to stimulus	cytoplasm;cytosol;nucleus	DNA binding;protein binding;receptor activity;signal transducer activity			100		1.50937e-16
Q5VUY2	Arylacetamide deacetylase-like 4	metabolic process	membrane	catalytic activity
P18440	Arylamine N-acetyltransferase 1	metabolic process	cytoplasm;cytosol	catalytic activity	Caffeine metabolism; Chemical carcinogenesis; Metabolic pathways; Drug metabolism - other enzymes	1.271	1.19	0.335916	0.758489
P11245	Arylamine N-acetyltransferase 2	metabolic process	cytoplasm;cytosol;membrane	catalytic activity;protein binding	Caffeine metabolism; Chemical carcinogenesis; Metabolic pathways; Drug metabolism - other enzymes
Q9NZN9	Aryl-hydrocarbon-interacting protein-like 1	metabolic process;regulation of biological process;response to stimulus	cytoplasm;nucleus	protein binding		0.618	0.01	0.425129	1.50937e-16
P15848	Arylsulfatase B	cell organization and biogenesis;cellular component movement;metabolic process;regulation of biological process;response to stimulus;transport	cell surface;endoplasmic reticulum;extracellular;Golgi;mitochondrion;organelle lumen;vacuole	catalytic activity;metal ion binding	Lysosome; Glycosaminoglycan degradation; Metabolic pathways	0.947	0.934	0.975938	0.983697
Q9NS82	Asc-type amino acid transporter 1	cellular component movement;transport	membrane	transporter activity		100	100	1.77756e-16	1.50937e-16
L0R819	ASNSD1 upstream open reading frame protein
P08243	Asparagine synthetase [glutamine-hydrolyzing]	cell communication;metabolic process;regulation of biological process;response to stimulus	cytosol	catalytic activity;nucleotide binding;protein binding	Alanine, aspartate and glutamate metabolism; Metabolic pathways	1.085	1.239	0.476428	0.0863565
Q9NWL6	Asparagine synthetase domain-containing protein 1	metabolic process		catalytic activity;protein binding		0.582	0.905	0.0158855	0.995646
O43776	Asparagine--tRNA ligase, cytoplasmic	metabolic process	cytoplasm;cytosol;mitochondrion	catalytic activity;nucleotide binding	Aminoacyl-tRNA biosynthesis	1.029	1.023	0.922798	0.902594
P17174	Aspartate aminotransferase, cytoplasmic	metabolic process;regulation of biological process;response to stimulus	cytoplasm;cytosol;mitochondrion;nucleus;vacuole	catalytic activity	Phenylalanine, tyrosine and tryptophan biosynthesis; Arginine biosynthesis; Tyrosine metabolism; Carbon metabolism; Alanine, aspartate and glutamate metabolism; Phenylalanine metabolism; Biosynthesis of amino acids; 2-Oxocarboxylic acid metabolism; Metabolic pathways; Cysteine and methionine metabolism; Arginine and proline metabolism	1.018	1.079	0.950927	0.667585
P00505	Aspartate aminotransferase, mitochondrial	metabolic process;response to stimulus;transport	cell surface;membrane;mitochondrion;organelle lumen	catalytic activity;protein binding;RNA binding	Fat digestion and absorption; Phenylalanine, tyrosine and tryptophan biosynthesis; Arginine biosynthesis; Tyrosine metabolism; Carbon metabolism; Alanine, aspartate and glutamate metabolism; Phenylalanine metabolism; Biosynthesis of amino acids; 2-Oxocarboxylic acid metabolism; Metabolic pathways; Cysteine and methionine metabolism; Arginine and proline metabolism	1.073	0.973	0.592842	0.982113
P14868	Aspartate--tRNA ligase, cytoplasmic	cell organization and biogenesis;metabolic process	cytoplasm;cytosol;membrane	catalytic activity;nucleotide binding;protein binding;RNA binding	Aminoacyl-tRNA biosynthesis	0.975	0.885	0.97627	0.899689
Q6PI48	Aspartate--tRNA ligase, mitochondrial	metabolic process	cytoplasm;mitochondrion;nucleus;organelle lumen	catalytic activity;nucleotide binding;protein binding;RNA binding	Aminoacyl-tRNA biosynthesis	1.134	0.873	0.348906	0.972852
P45381	Aspartoacylase	metabolic process;regulation of biological process	cytoplasm;cytosol;nucleus	catalytic activity;metal ion binding;protein binding	Histidine metabolism; Alanine, aspartate and glutamate metabolism; Metabolic pathways
Q9ULA0	Aspartyl aminopeptidase					0.993	0.945	1	0.99986
Q12797	Aspartyl/asparaginyl beta-hydroxylase	metabolic process;regulation of biological process;response to stimulus;transport	cytoplasm;endoplasmic reticulum;membrane;organelle lumen	catalytic activity;metal ion binding;protein binding;structural molecule activity		0.965	0.972	0.95564	0.97448
Q15121	Astrocytic phosphoprotein PEA-15	cell death;metabolic process;regulation of biological process;response to stimulus;transport	cytoplasm;cytosol;nucleus	protein binding		1.041	1.046	0.881579	0.83145
O14525	Astrotactin-1	cellular component movement;response to stimulus	endosome;membrane	protein binding		1.11	1.042	0.860867	0.916034
Q9UBB4	Ataxin-10	cell organization and biogenesis	cytoplasm;cytosol;membrane	protein binding		0.965	0.795	0.946236	0.444356
Q8WWM7	Ataxin-2-like protein	cell organization and biogenesis;regulation of biological process	cytoplasm;cytosol;membrane;nucleus	protein binding;RNA binding		0.958	1.011	0.910855	0.908229
P54252	Ataxin-3					1.188	0.969	0.539906	0.978615
Q6SPF0	Atherin		cytoplasm;extracellular;nucleus	DNA binding;protein binding		0.235	0.068	1.77756e-16	1.50937e-16
Q8WXF7	Atlastin-1	cell organization and biogenesis	cytoplasm;endoplasmic reticulum;Golgi;membrane	catalytic activity;nucleotide binding;protein binding		0.931	1	0.984608	0.979292
Q8NHH9	Atlastin-2	cell organization and biogenesis;transport	endoplasmic reticulum;membrane	catalytic activity;nucleotide binding;protein binding		0.734	1.485	0.0868103	0.128562
Q6DD88	Atlastin-3	cell organization and biogenesis;regulation of biological process;transport	endoplasmic reticulum;membrane	catalytic activity;nucleotide binding;protein binding		0.824	0.972	0.0113761	0.983697
O43313	ATM interactor	cell organization and biogenesis;metabolic process;regulation of biological process;response to stimulus	nucleus	DNA binding;metal ion binding;protein binding
P24539	ATP synthase F(0) complex subunit B1, mitochondrial	cell organization and biogenesis;metabolic process;transport	membrane;mitochondrion;nucleus;organelle lumen	catalytic activity;protein binding;transporter activity	Huntington's disease; Parkinson's disease; Alzheimer's disease; Oxidative phosphorylation; Metabolic pathways	1.049	0.828	0.850856	0.677196
Q96IX5	ATP synthase membrane subunit DAPIT, mitochondrial		membrane;mitochondrion			1.203	0.814	0.427583	0.948108
Q5TC12	ATP synthase mitochondrial F1 complex assembly factor 1	cell organization and biogenesis	mitochondrion	protein binding		1.064	0.723	0.905302	0.68393
Q8N5M1	ATP synthase mitochondrial F1 complex assembly factor 2	cell organization and biogenesis	cytosol;mitochondrion	protein binding		1.053	0.803	0.930678	0.903183
P03928	ATP synthase protein 8	cell organization and biogenesis;metabolic process;response to stimulus;transport	membrane;mitochondrion	catalytic activity;transporter activity	Huntington's disease; Parkinson's disease; Alzheimer's disease; Oxidative phosphorylation; Metabolic pathways	1.044	1.363	0.964983	0.391842
P00846	ATP synthase subunit a	cell organization and biogenesis;metabolic process;response to stimulus;transport	membrane;mitochondrion	catalytic activity;transporter activity	Huntington's disease; Parkinson's disease; Alzheimer's disease; Oxidative phosphorylation; Metabolic pathways	0.731	0.52	0.0686506	0.070147
P25705	ATP synthase subunit alpha, mitochondrial	cell organization and biogenesis;metabolic process;regulation of biological process;transport	membrane;mitochondrion;organelle lumen	catalytic activity;nucleotide binding;protein binding;RNA binding;transporter activity	Huntington's disease; Parkinson's disease; Alzheimer's disease; Oxidative phosphorylation; Metabolic pathways	0.987	0.954	0.99597	0.998422
P06576	ATP synthase subunit beta, mitochondrial	cell differentiation;cell organization and biogenesis;cellular homeostasis;metabolic process;regulation of biological process;transport	cell surface;membrane;mitochondrion;nucleus;organelle lumen	catalytic activity;nucleotide binding;protein binding;transporter activity	Huntington's disease; Parkinson's disease; Alzheimer's disease; Oxidative phosphorylation; Metabolic pathways	1.017	0.99	0.952981	0.967276
Q6P4H8	ATP synthase subunit C lysine N-methyltransferase		membrane
O75947	ATP synthase subunit d, mitochondrial	cell organization and biogenesis;metabolic process;transport	cytosol;membrane;mitochondrion	catalytic activity;transporter activity	Huntington's disease; Parkinson's disease; Alzheimer's disease; Oxidative phosphorylation; Metabolic pathways	1.041	0.869	0.881579	0.868492
P30049	ATP synthase subunit delta, mitochondrial	cell organization and biogenesis;metabolic process;response to stimulus;transport	membrane;mitochondrion;organelle lumen	catalytic activity;nucleotide binding;transporter activity	Huntington's disease; Parkinson's disease; Alzheimer's disease; Oxidative phosphorylation; Metabolic pathways	10.341	1	1.77756e-16	0.97448
P56385	ATP synthase subunit e, mitochondrial	cell organization and biogenesis;metabolic process;transport	membrane;mitochondrion	catalytic activity;transporter activity	Oxidative phosphorylation; Metabolic pathways	1.108	1.264	0.534347	0.238909
P56134	ATP synthase subunit f, mitochondrial	cell organization and biogenesis;metabolic process;transport	membrane;mitochondrion;nucleus	catalytic activity;transporter activity	Oxidative phosphorylation; Metabolic pathways	1.067	0.912	0.901946	0.990204
O75964	ATP synthase subunit g, mitochondrial	cell organization and biogenesis;metabolic process;transport	membrane;mitochondrion	catalytic activity;transporter activity	Oxidative phosphorylation; Metabolic pathways	0.986	0.613	0.995838	0.133112
P36542	ATP synthase subunit gamma, mitochondrial	cell organization and biogenesis;metabolic process;transport	membrane;mitochondrion;organelle lumen	catalytic activity;RNA binding;transporter activity	Huntington's disease; Parkinson's disease; Alzheimer's disease; Oxidative phosphorylation; Metabolic pathways	1.083	0.932	0.540578	0.987725
P48047	ATP synthase subunit O, mitochondrial	cell organization and biogenesis;metabolic process;transport	membrane;mitochondrion;nucleus	catalytic activity;protein binding;transporter activity	Huntington's disease; Parkinson's disease; Alzheimer's disease; Oxidative phosphorylation; Metabolic pathways	1.045	0.963	0.824988	0.983697
Q99766	ATP synthase subunit s, mitochondrial	cell organization and biogenesis;metabolic process;transport	membrane;mitochondrion	metal ion binding;transporter activity		0.924	0.465	0.9119	0.0164499
P18859	ATP synthase-coupling factor 6, mitochondrial	cell organization and biogenesis;metabolic process;transport	membrane;mitochondrion	catalytic activity;transporter activity	Huntington's disease; Parkinson's disease; Alzheimer's disease; Oxidative phosphorylation; Metabolic pathways	1.196	3.791	0.470238	1.21571e-11
Q8NBU5	ATPase family AAA domain-containing protein 1	metabolic process;regulation of biological process;response to stimulus	membrane;mitochondrion;nucleus	catalytic activity;nucleotide binding;RNA binding		1.026	0.972	0.976422	0.952801
Q9ULI0	ATPase family AAA domain-containing protein 2B	regulation of biological process	nucleus	catalytic activity;nucleotide binding;protein binding
Q9NVI7	ATPase family AAA domain-containing protein 3A	cell growth;regulation of biological process	membrane;mitochondrion	catalytic activity;nucleotide binding;RNA binding		0.819	0.812	0.0154938	0.768589
Q5T9A4	ATPase family AAA domain-containing protein 3B	transport	membrane;mitochondrion	catalytic activity;nucleotide binding;RNA binding		0.817	0.705	0.309795	0.640319
Q96QE3	ATPase family AAA domain-containing protein 5	regulation of biological process;response to stimulus	nucleus	nucleotide binding		0.995	0.953	1	0.981489
Q8NB90	ATPase family protein 2 homolog	cell differentiation;development;metabolic process;response to stimulus	cytoplasm;mitochondrion	catalytic activity;nucleotide binding;RNA binding	Ribosome biogenesis in eukaryotes	1.161	1.24	0.684356	0.663888
O43681	ATPase GET3	transport	cytoplasm;endoplasmic reticulum;membrane;nucleus	catalytic activity;metal ion binding;nucleotide binding;protein binding;transporter activity		1.026	0.924	0.950276	0.981489
Q9Y6X9	ATPase MORC2	metabolic process	cytoplasm;cytosol;nucleus	metal ion binding;protein binding		1.006	0.523	1	0.531749
Q96S55	ATPase WRNIP1	metabolic process;regulation of biological process;response to stimulus	membrane;nucleus	catalytic activity;DNA binding;metal ion binding;nucleotide binding;protein binding;RNA binding		0.968	0.825	0.96135	0.924833
Q8WWZ4	ATP-binding cassette sub-family A member 10	transport	membrane	catalytic activity;nucleotide binding;transporter activity	ABC transporters	0.198	1.27	1.77756e-16	0.531749
Q9BZC7	ATP-binding cassette sub-family A member 2					1.006	0.842	0.99597	0.915505
Q99758	ATP-binding cassette sub-family A member 3	metabolic process;response to stimulus;transport	membrane	catalytic activity;nucleotide binding;transporter activity	ABC transporters	0.788	0.631	0.478425	0.537828
Q8WWZ7	ATP-binding cassette sub-family A member 5	cell organization and biogenesis;regulation of biological process;transport	endosome;Golgi;membrane;vacuole	catalytic activity;nucleotide binding;transporter activity	ABC transporters
Q9NP58	ATP-binding cassette sub-family B member 6, mitochondrial	cellular homeostasis;metabolic process;transport	cytosol;endoplasmic reticulum;endosome;Golgi;membrane;mitochondrion	catalytic activity;nucleotide binding;transporter activity	ABC transporters	0.99	1.024	1	0.952801
O75027	ATP-binding cassette sub-family B member 7, mitochondrial	cellular homeostasis;transport	membrane;mitochondrion	catalytic activity;nucleotide binding;transporter activity	ABC transporters	0.769	0.728	0.0536471	0.571083
O60706	ATP-binding cassette sub-family C member 9	defense response;metabolic process;regulation of biological process;response to stimulus;transport	membrane	catalytic activity;nucleotide binding;protein binding;receptor activity;signal transducer activity;transporter activity	ABC transporters		100		1.50937e-16
P33897	ATP-binding cassette sub-family D member 1	cell organization and biogenesis;metabolic process;transport	cytoplasm;cytosol;membrane;mitochondrion	catalytic activity;nucleotide binding;protein binding;transporter activity	Peroxisome; ABC transporters	0.815	0.639	0.119961	0.160509
P28288	ATP-binding cassette sub-family D member 3	cell organization and biogenesis;metabolic process;response to stimulus;transport	cytosol;membrane;mitochondrion;organelle lumen	catalytic activity;nucleotide binding;protein binding;transporter activity	Peroxisome; ABC transporters	0.725	0.644	0.0304963	0.467994
P61221	ATP-binding cassette sub-family E member 1	cell organization and biogenesis;metabolic process;regulation of biological process;transport	cytoplasm;cytosol;membrane;mitochondrion;organelle lumen	catalytic activity;enzyme regulator activity;metal ion binding;nucleotide binding;protein binding		0.898	1.01	0.379705	0.933053
Q8NE71	ATP-binding cassette sub-family F member 1	defense response;metabolic process;regulation of biological process;response to stimulus;transport	cytoplasm;cytosol;membrane;nucleus;ribosome	catalytic activity;nucleotide binding;protein binding;RNA binding;translation regulator activity		0.995	0.951	1	0.99986
Q9UG63	ATP-binding cassette sub-family F member 2	transport	membrane;mitochondrion	catalytic activity;nucleotide binding;transporter activity		0.964	0.725	0.929132	0.125294
Q9NUQ8	ATP-binding cassette sub-family F member 3	defense response;response to stimulus	membrane	catalytic activity;nucleotide binding;protein binding		1.01	1.005	0.995838	0.91727
Q9H172	ATP-binding cassette sub-family G member 4	transport	membrane	catalytic activity;nucleotide binding;protein binding;transporter activity	ABC transporters	1.282	1.5	0.290065	0.219106
P53396	ATP-citrate synthase	metabolic process;regulation of biological process;transport	cytoplasm;cytosol;extracellular;membrane;organelle lumen	catalytic activity;metal ion binding;nucleotide binding;protein binding	Citrate cycle (TCA cycle); Metabolic pathways	1.038	0.957	0.865869	0.995002
Q8IW45	ATP-dependent (S)-NAD(P)H-hydrate dehydratase	metabolic process	mitochondrion;organelle lumen	catalytic activity;nucleotide binding;protein binding		1.011	1.01	0.992265	0.920651
P17858	ATP-dependent 6-phosphofructokinase, liver type	cell organization and biogenesis;metabolic process;regulation of biological process;response to stimulus;transport	cytoplasm;cytosol;extracellular;membrane;organelle lumen	catalytic activity;metal ion binding;nucleotide binding;protein binding	HIF-1 signaling pathway; Central carbon metabolism in cancer; Carbon metabolism; Galactose metabolism; Glucagon signaling pathway; Fructose and mannose metabolism; Pentose phosphate pathway; AMPK signaling pathway; Glycolysis / Gluconeogenesis; RNA degradation; Biosynthesis of amino acids; Metabolic pathways	0.995	0.816	1	0.531749
P08237	ATP-dependent 6-phosphofructokinase, muscle type	cell organization and biogenesis;cellular homeostasis;metabolic process;regulation of biological process	cytoplasm;cytosol;membrane;nucleus	catalytic activity;metal ion binding;nucleotide binding;protein binding	Central carbon metabolism in cancer; Carbon metabolism; Galactose metabolism; Fructose and mannose metabolism; Pentose phosphate pathway; AMPK signaling pathway; Glycolysis / Gluconeogenesis; RNA degradation; Biosynthesis of amino acids; Metabolic pathways	1.071	0.989	0.610946	0.967276
Q01813	ATP-dependent 6-phosphofructokinase, platelet type	metabolic process	cytoplasm;cytosol;membrane;nucleus	catalytic activity;metal ion binding;nucleotide binding;protein binding	Central carbon metabolism in cancer; Carbon metabolism; Galactose metabolism; Thyroid hormone signaling pathway; Fructose and mannose metabolism; Pentose phosphate pathway; AMPK signaling pathway; Glycolysis / Gluconeogenesis; RNA degradation; Biosynthesis of amino acids; Metabolic pathways	1.017	1.025	0.95564	0.898339
O76031	ATP-dependent Clp protease ATP-binding subunit clpX-like, mitochondrial	metabolic process;regulation of biological process	cytosol;membrane;mitochondrion;organelle lumen	catalytic activity;enzyme regulator activity;metal ion binding;nucleotide binding;protein binding		0.914	0.845	0.593394	0.795898
Q16740	ATP-dependent Clp protease proteolytic subunit, mitochondrial	cell organization and biogenesis;metabolic process	mitochondrion;organelle lumen	catalytic activity;protein binding		0.919	0.961	0.674669	0.97448
P46063	ATP-dependent DNA helicase Q1	metabolic process;response to stimulus	chromosome;cytoplasm;membrane;nucleus	catalytic activity;DNA binding;nucleotide binding;protein binding		1.002	0.855	0.992265	0.835319
Q9H2U1	ATP-dependent DNA/RNA helicase DHX36	metabolic process;regulation of biological process;response to stimulus	chromosome;cytoplasm;cytosol;nucleus	catalytic activity;DNA binding;nucleotide binding;protein binding;RNA binding	RNA degradation	1.013	0.848	0.989802	0.851167
Q08211	ATP-dependent RNA helicase A	cell death;cell differentiation;cell organization and biogenesis;defense response;metabolic process;regulation of biological process;response to stimulus;transport	cytoplasm;cytoskeleton;cytosol;membrane;nucleus;ribosome	catalytic activity;DNA binding;metal ion binding;nucleotide binding;protein binding;RNA binding		0.916	0.634	0.591546	0.0025181
Q92499	ATP-dependent RNA helicase DDX1	cell organization and biogenesis;development;metabolic process;regulation of biological process;response to stimulus	cytoplasm;cytosol;membrane;nucleus	catalytic activity;DNA binding;nucleotide binding;protein binding;RNA binding		0.955	0.862	0.903239	0.834077
Q9NUU7	ATP-dependent RNA helicase DDX19A	metabolic process;regulation of biological process;transport	cytoplasm;membrane;nucleus;spliceosomal complex	catalytic activity;nucleotide binding;protein binding;RNA binding		1.016	0.971	0.977638	0.982113
Q9UMR2	ATP-dependent RNA helicase DDX19B	metabolic process;regulation of biological process;transport	cytoplasm;membrane;nucleus;spliceosomal complex	catalytic activity;nucleotide binding;protein binding;RNA binding		0.929	0.805	0.964136	0.956567
Q9GZR7	ATP-dependent RNA helicase DDX24	metabolic process	cytoplasm;membrane	catalytic activity;nucleotide binding;RNA binding		0.907	0.634	0.890346	0.490988
O00148	ATP-dependent RNA helicase DDX39A	metabolic process;regulation of biological process;response to stimulus;transport	cytoplasm;membrane;nucleus;spliceosomal complex	catalytic activity;nucleotide binding;protein binding;RNA binding		0.853	0.818	0.467447	0.944767
O00571	ATP-dependent RNA helicase DDX3X	cell death;cell organization and biogenesis;defense response;metabolic process;regulation of biological process;response to stimulus;transport	cytoplasm;cytosol;extracellular;membrane;mitochondrion;nucleus;organelle lumen	catalytic activity;DNA binding;enzyme regulator activity;nucleotide binding;protein binding;RNA binding	Viral carcinogenesis; Hepatitis B; RIG-I-like receptor signaling pathway	0.858	0.817	0.085311	0.53591
Q86XP3	ATP-dependent RNA helicase DDX42	metabolic process;regulation of biological process	cytoplasm;cytosol;membrane;nucleus	catalytic activity;nucleotide binding;protein binding;RNA binding	Spliceosome	0.999	0.805	1	0.557816
Q8NHQ9	ATP-dependent RNA helicase DDX55	metabolic process	cytoplasm;cytosol;membrane;nucleus	catalytic activity;nucleotide binding;protein binding;RNA binding		1.064	0.819	0.93331	0.9435
Q7Z478	ATP-dependent RNA helicase DHX29	metabolic process	cytoplasm;mitochondrion	catalytic activity;nucleotide binding;protein binding;RNA binding		1.082	1.175	0.914651	0.717807
Q7L2E3	ATP-dependent RNA helicase DHX30	cell organization and biogenesis;metabolic process	cytoplasm;cytosol;mitochondrion	catalytic activity;nucleotide binding;protein binding;RNA binding		0.914	0.857	0.546174	0.845038
Q14562	ATP-dependent RNA helicase DHX8	metabolic process	cytoplasm;nucleus;spliceosomal complex	catalytic activity;nucleotide binding;protein binding;RNA binding	Spliceosome	0.836	0.947	0.69198	0.98429
Q8IYB8	ATP-dependent RNA helicase SUPV3L1, mitochondrial	cell organization and biogenesis;metabolic process;regulation of biological process	mitochondrion;nucleus;organelle lumen	catalytic activity;DNA binding;nucleotide binding;protein binding;RNA binding		0.937	0.956	0.9119	0.977663
Q96TA2	ATP-dependent zinc metalloprotease YME1L1	cell organization and biogenesis;cell proliferation;metabolic process;regulation of biological process;transport	membrane;mitochondrion	catalytic activity;metal ion binding;nucleotide binding;protein binding		0.878	0.89	0.267516	0.981489
O14497	AT-rich interactive domain-containing protein 1A	cell differentiation;cell organization and biogenesis;metabolic process;regulation of biological process;response to stimulus;transport	nucleus	DNA binding;protein binding		0.864	1.274	0.892175	0.773887
Q4LE39	AT-rich interactive domain-containing protein 4B	cell organization and biogenesis;metabolic process;regulation of biological process	cytoplasm;nucleus	catalytic activity;DNA binding;protein binding
Q8WXE1	ATR-interacting protein	metabolic process;regulation of biological process;response to stimulus	nucleus	catalytic activity;protein binding	Fanconi anemia pathway	1.036	0.773	0.995044	0.969622
P54259	Atrophin-1	cell death;metabolic process;regulation of biological process	cytoplasm;nucleus	DNA binding;protein binding
Q8NI60	Atypical kinase COQ8A, mitochondrial	metabolic process	membrane;mitochondrion	catalytic activity;nucleotide binding;protein binding		1.042	1.073	0.928623	0.789469
Q96D53	Atypical kinase COQ8B, mitochondrial	metabolic process	cytoplasm;cytosol;membrane;mitochondrion	catalytic activity;nucleotide binding		1.134	0.681	0.684356	0.565019
Q9H7T9	Aurora kinase A and ninein-interacting protein	cell organization and biogenesis	cytoplasm;cytoskeleton	protein binding		5.301	11.425	2.54943e-11	1.07518e-12
O14965	Aurora kinase A	cell division;cell growth;cell organization and biogenesis;metabolic process;regulation of biological process;response to stimulus	cytoplasm;cytoskeleton;cytosol;nucleus	catalytic activity;nucleotide binding;protein binding	Oocyte meiosis	9.32	7.773	1.77756e-16	4.98862e-06
Q9H1Y0	Autophagy protein 5	cell communication;cell death;cell organization and biogenesis;cellular homeostasis;defense response;metabolic process;regulation of biological process;response to stimulus	cytoplasm;cytosol;membrane;vacuole	catalytic activity;protein binding	Longevity regulating pathway - multiple species; NOD-like receptor signaling pathway; Autophagy; RIG-I-like receptor signaling pathway; Longevity regulating pathway; Shigellosis	0.976	1.369	0.995838	0.610339
Q9BSB4	Autophagy-related protein 101	cell communication;cell organization and biogenesis;metabolic process;regulation of biological process;response to stimulus	cytoplasm;cytosol;membrane	protein binding	Longevity regulating pathway	1.082	1.202	0.895855	0.733734
O75143	Autophagy-related protein 13	cell communication;cell organization and biogenesis;metabolic process;regulation of biological process;response to stimulus	cytoplasm;cytoskeleton;cytosol;endosome;membrane;mitochondrion;vacuole	protein binding	Autophagy; Longevity regulating pathway	1.076	1.279	0.94206	0.74655
Q676U5	Autophagy-related protein 16-1	cell communication;cell organization and biogenesis;metabolic process;response to stimulus;transport	cytoplasm;cytosol;membrane;vacuole	catalytic activity;protein binding	NOD-like receptor signaling pathway; Autophagy	0.997	1.263	1	0.333286
Q2TAZ0	Autophagy-related protein 2 homolog A	cell organization and biogenesis;metabolic process	cytosol;membrane;nucleus	protein binding
Q96BY7	Autophagy-related protein 2 homolog B	cell organization and biogenesis;metabolic process	membrane			0.915	0.772	0.890346	0.882747
Q7Z3C6	Autophagy-related protein 9A	cell organization and biogenesis;metabolic process;response to stimulus;transport	endoplasmic reticulum;endosome;Golgi;membrane;vacuole	protein binding		0.948	0.873	0.9119	0.960499
Q96BJ3	Axin interactor, dorsalization-associated protein	development;regulation of biological process	cytoplasm;membrane	protein binding		1	0.783	1	0.853545
Q9Y2T1	Axin-2	cell differentiation;cell organization and biogenesis;cell proliferation;development;metabolic process;regulation of biological process;response to stimulus	cytoplasm;cytosol;membrane;nucleus	enzyme regulator activity;protein binding	Hippo signaling pathway; Endometrial cancer; Breast cancer; Colorectal cancer; Pathways in cancer; Wnt signaling pathway; Basal cell carcinoma; Signaling pathways regulating pluripotency of stem cells	1.11	1.264	0.885954	0.631775
P30411	B2 bradykinin receptor	cellular homeostasis;defense response;regulation of biological process;response to stimulus;transport	endosome;membrane	catalytic activity;protein binding;receptor activity;signal transducer activity	Chagas disease (American trypanosomiasis); cGMP-PKG signaling pathway; Neuroactive ligand-receptor interaction; Endocrine and other factor-regulated calcium reabsorption; Pathways in cancer; Complement and coagulation cascades; Regulation of actin cytoskeleton; Sphingolipid signaling pathway; Inflammatory mediator regulation of TRP channels; Calcium signaling pathway		100		1.50937e-16
Q13075	Baculoviral IAP repeat-containing protein 1	cell death;cell organization and biogenesis;defense response;metabolic process;regulation of biological process;response to stimulus	cytoplasm;membrane;nucleus	catalytic activity;enzyme regulator activity;metal ion binding;nucleotide binding;protein binding	NOD-like receptor signaling pathway; Legionellosis	0.983	0.879	0.992794	0.967276
Q9NR09	Baculoviral IAP repeat-containing protein 6	cell death;cell division;metabolic process;regulation of biological process	cytoplasm;cytoskeleton;endosome;Golgi;membrane	catalytic activity;enzyme regulator activity;protein binding	Ubiquitin mediated proteolysis; Apoptosis - multiple species	0.951	0.818	0.909693	0.84371
O95816	BAG family molecular chaperone regulator 2	metabolic process;regulation of biological process	cytosol	enzyme regulator activity;nucleotide binding;protein binding	Protein processing in endoplasmic reticulum	0.904	1.009	0.438163	0.942047
O95817	BAG family molecular chaperone regulator 3	cell death;metabolic process;regulation of biological process;response to stimulus	cytoplasm;cytosol;membrane;nucleus	enzyme regulator activity;nucleotide binding;protein binding		0.906	1.141	0.580266	0.52375
O95429	BAG family molecular chaperone regulator 4	cell organization and biogenesis;metabolic process;regulation of biological process;response to stimulus	cytoplasm;cytosol;membrane;nucleus	enzyme regulator activity;nucleotide binding;protein binding;RNA binding;signal transducer activity	TNF signaling pathway	0.863	1.048	0.882414	0.949465
Q9UL15	BAG family molecular chaperone regulator 5	cell death;cell organization and biogenesis;metabolic process;regulation of biological process	cytosol;membrane;mitochondrion;nucleus	enzyme regulator activity;nucleotide binding;protein binding		0.98	1.037	0.986173	0.897103
Q9P281	BAH and coiled-coil domain-containing protein 1					1.208	0.545	0.546978	0.242754
P02730	Band 3 anion transport protein	cellular homeostasis;transport	cytoskeleton;membrane	protein binding;transporter activity	Collecting duct acid secretion
Q9H4G0	Band 4.1-like protein 1	cell organization and biogenesis	cytoplasm;cytoskeleton;cytosol;membrane	protein binding;structural molecule activity	Tight junction	0.985	0.943	0.991016	0.996033
O43491	Band 4.1-like protein 2	cell division;cell organization and biogenesis;transport	cytoplasm;cytoskeleton;cytosol;membrane;nucleus	protein binding;structural molecule activity	Tight junction	0.904	0.945	0.458723	0.99986
Q9HCS5	Band 4.1-like protein 4A	cell organization and biogenesis	cytoplasm;cytoskeleton	protein binding;structural molecule activity
Q9HCM4	Band 4.1-like protein 5	cell growth;cell organization and biogenesis;cellular component movement;regulation of biological process;response to stimulus	cytoplasm;cytoskeleton;cytosol;membrane	protein binding;structural molecule activity		1.065	0.695	0.901946	0.500367
Q8NFJ9	Bardet-Biedl syndrome 1 protein	cell organization and biogenesis;response to stimulus;transport	cytoplasm;cytoskeleton;cytosol;membrane	protein binding		100		1.77756e-16
Q8TAM1	Bardet-Biedl syndrome 10 protein	cell organization and biogenesis;regulation of biological process;response to stimulus		nucleotide binding;protein binding
Q6ZW61	Bardet-Biedl syndrome 12 protein	cell organization and biogenesis;cellular component movement;metabolic process;regulation of biological process;response to stimulus;transport		nucleotide binding;protein binding
Q9NY43	BarH-like 2 homeobox protein	cell differentiation;cellular component movement;metabolic process;regulation of biological process	nucleus	DNA binding;protein binding		1.111	0.912	0.778785	0.99986
O75531	Barrier-to-autointegration factor	cell organization and biogenesis;metabolic process;regulation of biological process;response to stimulus;transport	chromosome;cytoplasm;cytosol;nucleus	DNA binding;protein binding		1.147	0.776	0.163439	0.594745
Q9H503	Barrier-to-autointegration factor-like protein		cytoplasm;nucleus	DNA binding
P50895	Basal cell adhesion molecule	regulation of biological process;response to stimulus	cell surface;extracellular;membrane	protein binding;receptor activity;signal transducer activity		0.965	0.767	0.936761	0.306406
P98160	Basement membrane-specific heparan sulfate proteoglycan core protein	cell differentiation;cell growth;cell organization and biogenesis;defense response;metabolic process;regulation of biological process;response to stimulus;transport	extracellular;membrane;organelle lumen	metal ion binding;protein binding	Hepatitis B; Proteoglycans in cancer; ECM-receptor interaction	1.007	0.288	0.992265	0.000129111
Q7L1Q6	Basic leucine zipper and W2 domain-containing protein 1	metabolic process;regulation of biological process	cytoplasm;membrane	protein binding;RNA binding		0.959	0.925	0.926524	0.97634
Q9Y6E2	Basic leucine zipper and W2 domain-containing protein 2	cell differentiation;development	cytoplasm;membrane	protein binding		1.04	0.934	0.895855	0.983964
P35613	Basigin	cell organization and biogenesis;cellular component movement;metabolic process;regulation of biological process;response to stimulus;transport	membrane;mitochondrion	protein binding;transporter activity		0.923	0.879	0.654603	0.868492
P55061	Bax inhibitor 1	cell death;cellular homeostasis;metabolic process;regulation of biological process;response to stimulus	cytoplasm;endoplasmic reticulum;membrane;nucleus	enzyme regulator activity;protein binding		0.519	0.833	0.00010661	0.965769
Q8N143	B-cell CLL/lymphoma 6 member B protein	regulation of biological process;response to stimulus	nucleus	DNA binding;metal ion binding;protein binding		0.118	0.01	1.77756e-16	1.50937e-16
Q86UU0	B-cell CLL/lymphoma 9-like protein	cell differentiation;metabolic process;regulation of biological process;response to stimulus	nucleus	protein binding		1.016	0.898	0.995838	0.992163
Q8WV28	B-cell linker protein	cell differentiation;defense response;regulation of biological process;response to stimulus	cytoplasm;cytosol;membrane	protein binding	Primary immunodeficiency; Osteoclast differentiation; B cell receptor signaling pathway; NF-kappa B signaling pathway	10.939	8.378	1.77756e-16	2.90462e-13
O95999	B-cell lymphoma/leukemia 10	cell death;cell organization and biogenesis;defense response;metabolic process;regulation of biological process;response to stimulus	cytoplasm;cytosol;membrane;nucleus;vacuole	enzyme regulator activity;protein binding	T cell receptor signaling pathway; B cell receptor signaling pathway; NF-kappa B signaling pathway; Tuberculosis	1.01	1.128	0.995838	0.639519
P51572	B-cell receptor-associated protein 31	cell death;cellular homeostasis;regulation of biological process;response to stimulus;transport	cytosol;endoplasmic reticulum;membrane;mitochondrion	protein binding	Protein processing in endoplasmic reticulum	0.817	0.701	0.00739727	0.064898
Q07817	Bcl-2-like protein 1	cell death;cell organization and biogenesis;cell proliferation;regulation of biological process;response to stimulus;transport	cytoplasm;cytoskeleton;cytosol;endoplasmic reticulum;membrane;mitochondrion;nucleus;organelle lumen	protein binding	NOD-like receptor signaling pathway; Pancreatic cancer; Chronic myeloid leukemia; Pathways in cancer; Apoptosis - multiple species; NF-kappa B signaling pathway; EGFR tyrosine kinase inhibitor resistance; HTLV-I infection; Toxoplasmosis; Apoptosis; Jak-STAT signaling pathway; Transcriptional misregulation in cancer; Small cell lung cancer; Amyotrophic lateral sclerosis (ALS); Ras signaling pathwa…	1.134	1.108	0.371875	0.689257
Q9BXK5	Bcl-2-like protein 13	cell death;metabolic process;regulation of biological process	membrane;mitochondrion;nucleus	enzyme regulator activity;protein binding	Legionellosis	1.013	0.752	0.995838	0.753179
Q5TBC7	Bcl-2-like protein 15	cell death;regulation of biological process	cytosol;nucleus	protein binding		0.985	0.74	0.984564	0.522275
Q6W2J9	BCL-6 corepressor	cell organization and biogenesis;metabolic process;regulation of biological process	nucleus	catalytic activity;DNA binding;protein binding
A2AJT9	BCLAF1 and THRAP3 family member 3		mitochondrion			0.681	1.672	0.102937	0.0828251
Q14457	Beclin-1	cell communication;cell death;cell division;cell organization and biogenesis;cellular component movement;defense response;metabolic process;regulation of biological process;response to stimulus;transport	cytoplasm;cytosol;endoplasmic reticulum;endosome;Golgi;membrane;mitochondrion;nucleus;vacuole	protein binding	Apoptosis - multiple species; Autophagy	0.822	1.031	0.679191	0.933053
Q5T5X7	BEN domain-containing protein 3	cell organization and biogenesis;metabolic process;regulation of biological process	nucleus	DNA binding;protein binding		0.743	1.14	0.109061	0.761288
Q8N1M1	Bestrophin-3	regulation of biological process;transport	membrane	transporter activity		0.99	1.048	1	0.823418
O15155	BET1 homolog	cell organization and biogenesis;transport	endoplasmic reticulum;Golgi;membrane	protein binding	SNARE interactions in vesicular transport	0.861	0.887	0.587118	0.99183
Q9HAY6	Beta,beta-carotene 15,15'-dioxygenase	metabolic process	cytosol	catalytic activity;metal ion binding	Retinol metabolism; Metabolic pathways
Q9Y4K1	Beta/gamma crystallin domain-containing protein 1					0.01	0.01	1.77756e-16	1.50937e-16
Q8N1P7	Beta/gamma crystallin domain-containing protein 2
O95395	Beta-1,3-galactosyl-O-glycosyl-glycoprotein beta-1,6-N-acetylglucosaminyltransferase 3	metabolic process;transport	Golgi;membrane	catalytic activity	Mucin type O-glycan biosynthesis; Metabolic pathways
Q6Y288	Beta-1,3-glucosyltransferase	metabolic process	endoplasmic reticulum;membrane	catalytic activity	Other types of O-glycan biosynthesis	1.162	0.94	0.549422	0.981489
P15291	Beta-1,4-galactosyltransferase 1	cell organization and biogenesis;cellular component movement;defense response;metabolic process;regulation of biological process;response to stimulus;transport	cell surface;extracellular;Golgi;membrane	catalytic activity;metal ion binding;protein binding	N-Glycan biosynthesis; Glycosphingolipid biosynthesis - lacto and neolacto series; Galactose metabolism; Other types of O-glycan biosynthesis; Metabolic pathways; Glycosaminoglycan biosynthesis - keratan sulfate	1.429	0.644	0.126165	0.759089
O43505	Beta-1,4-glucuronyltransferase 1	cellular component movement;metabolic process	Golgi;membrane	catalytic activity;metal ion binding;protein binding	Glycosphingolipid biosynthesis - lacto and neolacto series; Metabolic pathways; Glycosaminoglycan biosynthesis - keratan sulfate
Q6L9W6	Beta-1,4-N-acetylgalactosaminyltransferase 3		Golgi;membrane;nucleus	catalytic activity	Metabolic pathways	0.01	0.01	1.77756e-16	1.50937e-16
P61769	Beta-2-microglobulin	cell differentiation;defense response;metabolic process;regulation of biological process;response to stimulus;transport	cell surface;cytosol;extracellular;Golgi;membrane;organelle lumen	protein binding	Antigen processing and presentation	1.062	0.804	0.859762	0.817688
Q13425	Beta-2-syntrophin		cytoplasm;cytoskeleton;membrane	protein binding;RNA binding;structural molecule activity		1.005	0.841	1	0.967276
Q562R1	Beta-actin-like protein 2		cytoplasm;cytoskeleton	nucleotide binding;protein binding		1.019	0.745	0.947463	0.123725
P35612	Beta-adducin	cell organization and biogenesis;cellular component movement;regulation of biological process;transport	cytoplasm;cytoskeleton;cytosol;membrane	protein binding;structural molecule activity
P25098	Beta-adrenergic receptor kinase 1	metabolic process;regulation of biological process;response to stimulus;transport	cytoplasm;cytosol;membrane	catalytic activity;enzyme regulator activity;nucleotide binding;protein binding;receptor activity;signal transducer activity	Endocytosis; Glutamatergic synapse; Olfactory transduction; Morphine addiction; Hedgehog signaling pathway; Chemokine signaling pathway	1.028	0.804	0.975938	0.851167
Q4L235	Beta-alanine-activating enzyme	metabolic process		catalytic activity;nucleotide binding;protein binding		0.908	0.82	0.851571	0.949465
P49407	Beta-arrestin-1	cell death;cell organization and biogenesis;metabolic process;regulation of biological process;response to stimulus;transport	chromosome;cytoplasm;cytosol;membrane;nucleus	catalytic activity;DNA binding;enzyme regulator activity;protein binding	Endocytosis; MAPK signaling pathway; Olfactory transduction; Morphine addiction; Hedgehog signaling pathway; Chemokine signaling pathway	1.02	1.003	0.992007	0.933053
P32121	Beta-arrestin-2	cell organization and biogenesis;cellular component movement;metabolic process;regulation of biological process;response to stimulus;transport	cytoplasm;cytosol;membrane;nucleus	protein binding;structural molecule activity	Dopaminergic synapse; Endocytosis; MAPK signaling pathway; Olfactory transduction; Morphine addiction; Hedgehog signaling pathway; Chemokine signaling pathway	0.97	0.989	0.986289	0.933053
Q9NSA3	Beta-catenin-interacting protein 1	regulation of biological process;response to stimulus	cytoplasm;cytosol;nucleus	protein binding	Wnt signaling pathway	100	100	1.77756e-16	1.50937e-16
Q8WYA6	Beta-catenin-like protein 1	cell death;metabolic process;regulation of biological process	cytoplasm;membrane;nucleus;spliceosomal complex	protein binding	Spliceosome	1.046	0.899	0.905524	0.983697
P42025	Beta-centractin	transport	cytoplasm;cytoskeleton;cytosol;extracellular;membrane;organelle lumen	nucleotide binding;protein binding		1.034	0.939	0.947674	0.983964
P26998	Beta-crystallin B3			protein binding;structural molecule activity		1.291	1.751	0.140855	0.00810161
P13929	Beta-enolase	metabolic process	cytoplasm;cytosol;membrane	catalytic activity;metal ion binding	HIF-1 signaling pathway; Carbon metabolism; Glycolysis / Gluconeogenesis; RNA degradation; Biosynthesis of amino acids; Metabolic pathways	0.732	0.853	1.25894e-05	0.913644
P16278	Beta-galactosidase	metabolic process;response to stimulus;transport	cytoplasm;extracellular;Golgi;organelle lumen;vacuole	catalytic activity;protein binding	Lysosome; Glycosphingolipid biosynthesis - ganglio series; Galactose metabolism; Glycosaminoglycan degradation; Sphingolipid metabolism; Other glycan degradation; Metabolic pathways	1.028	0.792	0.947463	0.585708
Q8IW92	Beta-galactosidase-1-like protein 2	metabolic process	extracellular;vacuole	catalytic activity
Q8NCI6	Beta-galactosidase-1-like protein 3	metabolic process	vacuole	catalytic activity		1.315	1.397	0.102462	0.215884
Q6UWU2	Beta-galactosidase-1-like protein	metabolic process	extracellular;vacuole	catalytic activity
P08236	Beta-glucuronidase	metabolic process;transport	extracellular;membrane;organelle lumen;vacuole	catalytic activity;protein binding	Lysosome; Glycosaminoglycan degradation; Porphyrin and chlorophyll metabolism; Pentose and glucuronate interconversions; Metabolic pathways; Drug metabolism - other enzymes	1.008	0.815	0.995838	0.944767
P06865	Beta-hexosaminidase subunit alpha	metabolic process	membrane;organelle lumen;vacuole	catalytic activity;protein binding	Lysosome; Glycosphingolipid biosynthesis - ganglio series; Glycosaminoglycan degradation; Amino sugar and nucleotide sugar metabolism; Other glycan degradation; Metabolic pathways; Glycosphingolipid biosynthesis - globo and isoglobo series	1.091	0.724	0.540026	0.148598
P07686	Beta-hexosaminidase subunit beta	cell organization and biogenesis;cellular component movement;cellular homeostasis;metabolic process;regulation of biological process;reproduction;response to stimulus;transport	extracellular;membrane;organelle lumen;vacuole	catalytic activity;protein binding	Lysosome; Glycosphingolipid biosynthesis - ganglio series; Glycosaminoglycan degradation; Amino sugar and nucleotide sugar metabolism; Other glycan degradation; Metabolic pathways; Glycosphingolipid biosynthesis - globo and isoglobo series	1.024	0.914	0.941882	0.97634
O00462	Beta-mannosidase	metabolic process;transport	membrane;organelle lumen;vacuole	catalytic activity	Lysosome; Other glycan degradation
Q16585	Beta-sarcoglycan	cell organization and biogenesis	cytoplasm;cytoskeleton;membrane		Arrhythmogenic right ventricular cardiomyopathy (ARVC); Dilated cardiomyopathy; Viral myocarditis; Hypertrophic cardiomyopathy (HCM)	1.118	0.901	0.838726	0.997977
Q9H115	Beta-soluble NSF attachment protein	cell organization and biogenesis;transport	membrane	protein binding		12.224	100	1.77756e-16	1.50937e-16
Q8N3L3	Beta-taxilin		cytoplasm	protein binding
P55957	BH3-interacting domain death agonist	cell death;cell organization and biogenesis;metabolic process;regulation of biological process;response to stimulus;transport	cytoplasm;cytosol;membrane;mitochondrion	protein binding	Natural killer cell mediated cytotoxicity; Pathways in cancer; Apoptosis - multiple species; Tuberculosis; Apoptosis; Alzheimer's disease; p53 signaling pathway; Non-alcoholic fatty liver disease (NAFLD); Sphingolipid signaling pathway; Amyotrophic lateral sclerosis (ALS); Viral myocarditis; Platinum drug resistance	0.994	1.078	0.99617	0.72766
A1A5D9	BICD family-like cargo adapter 2			protein binding		0.954	0.902	0.882854	0.960155
O43252	Bifunctional 3'-phosphoadenosine 5'-phosphosulfate synthase 1	metabolic process	cytosol	catalytic activity;nucleotide binding;protein binding	Purine metabolism; Selenocompound metabolism; Sulfur metabolism; Metabolic pathways	1.063	0.977	0.767065	0.973294
O95340	Bifunctional 3'-phosphoadenosine 5'-phosphosulfate synthase 2	coagulation;metabolic process	cytosol	catalytic activity;nucleotide binding	Purine metabolism; Selenocompound metabolism; Sulfur metabolism; Metabolic pathways	0.979	1.086	0.991016	0.778423
Q6NYC1	Bifunctional arginine demethylase and lysyl-hydroxylase JMJD6	cell differentiation;cell organization and biogenesis;development;metabolic process;regulation of biological process;response to stimulus;transport	cytosol;membrane;nucleus	catalytic activity;metal ion binding;protein binding;receptor activity;RNA binding		1.056	1.026	0.895855	0.903266
Q13057	Bifunctional coenzyme A synthase	metabolic process	cytoplasm;membrane;mitochondrion;organelle lumen	catalytic activity;nucleotide binding;protein binding	Pantothenate and CoA biosynthesis; Metabolic pathways	1.085	0.894	0.565345	0.946115
P34913	Bifunctional epoxide hydrolase 2	cellular homeostasis;defense response;metabolic process;regulation of biological process;response to stimulus	cytoplasm;cytosol	catalytic activity;metal ion binding;protein binding	Peroxisome; Arachidonic acid metabolism; Metabolic pathways	1.109	0.798	0.722591	0.890703
P07814	Bifunctional glutamate/proline--tRNA ligase	cell organization and biogenesis;metabolic process;regulation of biological process;response to stimulus	cytoplasm;cytosol;membrane	catalytic activity;metal ion binding;nucleotide binding;protein binding;RNA binding	Porphyrin and chlorophyll metabolism; Aminoacyl-tRNA biosynthesis; Metabolic pathways	1.039	0.91	0.860867	0.955302
P13995	Bifunctional methylenetetrahydrofolate dehydrogenase/cyclohydrolase, mitochondrial	metabolic process	cytosol;mitochondrion;organelle lumen	catalytic activity;metal ion binding	One carbon pool by folate; Metabolic pathways	0.926	1.479	0.717406	0.00241009
Q96T60	Bifunctional polynucleotide phosphatase/kinase	metabolic process;regulation of biological process;response to stimulus	membrane;mitochondrion;nucleus	catalytic activity;DNA binding;nucleotide binding;protein binding		0.779	0.574	0.49085	0.574793
P31939	Bifunctional purine biosynthesis protein ATIC	metabolic process;response to stimulus	cytosol;membrane;mitochondrion	catalytic activity;protein binding	Antifolate resistance; Purine metabolism; One carbon pool by folate; Metabolic pathways	0.982	1.012	0.992265	0.924833
Q9Y223	Bifunctional UDP-N-acetylglucosamine 2-epimerase/N-acetylmannosamine kinase	metabolic process	cytoplasm;cytosol	catalytic activity;metal ion binding;nucleotide binding;protein binding	Amino sugar and nucleotide sugar metabolism; Metabolic pathways	1.229	1.036	0.341028	0.924833
Q9Y2P5	Bile acyl-CoA synthetase	metabolic process;transport	endoplasmic reticulum;membrane	catalytic activity;nucleotide binding;protein binding;transporter activity	Bile secretion; PPAR signaling pathway; Metabolic pathways; Insulin resistance; Primary bile acid biosynthesis	8.32	10.253	1.5437e-14	2.73982e-07
O95342	Bile salt export pump	metabolic process;transport	membrane	catalytic activity;nucleotide binding;transporter activity	Bile secretion; ABC transporters; Endocrine resistance	0.01	0.01	1.77756e-16	1.50937e-16
P53004	Biliverdin reductase A	metabolic process	cytoplasm;cytosol	catalytic activity;metal ion binding;protein binding	Porphyrin and chlorophyll metabolism	1.022	0.873	0.94206	0.902678
P78537	Biogenesis of lysosome-related organelles complex 1 subunit 1	cell organization and biogenesis;cellular component movement;metabolic process;transport	cytoplasm;cytosol;membrane;mitochondrion;organelle lumen;vacuole	protein binding		1.025	0.914	0.987065	0.991566
Q6QNY1	Biogenesis of lysosome-related organelles complex 1 subunit 2	cell organization and biogenesis;cellular component movement;metabolic process;regulation of biological process;response to stimulus;transport	cytoplasm;cytoskeleton;cytosol;membrane;mitochondrion;nucleus;vacuole	catalytic activity;protein binding		1.049	0.902	0.950226	0.99986
Q6QNY0	Biogenesis of lysosome-related organelles complex 1 subunit 3	cell organization and biogenesis;cellular component movement;transport	cytoplasm;cytosol	protein binding		1.117	0.931	0.800122	0.995623
Q96IK1	Biorientation of chromosomes in cell division protein 1	cell division	chromosome;cytoplasm;cytoskeleton			0.979	4.181	0.99617	0.000157647
Q8NFC6	Biorientation of chromosomes in cell division protein 1-like 1	metabolic process;response to stimulus	chromosome			0.982	0.939	1	0.983697
P50747	Biotin--protein ligase	cell organization and biogenesis;cell proliferation;metabolic process;response to stimulus	chromosome;cytoplasm;cytosol;mitochondrion	catalytic activity;nucleotide binding;protein binding	Biotin metabolism; Metabolic pathways	1.035	0.765	0.962193	0.789805
Q9Y6X5	Bis(5'-adenosyl)-triphosphatase ENPP4	coagulation;metabolic process;regulation of biological process;transport	membrane	catalytic activity;metal ion binding	Purine metabolism	1.033	1.093	0.995838	0.934954
P50583	Bis(5'-nucleosyl)-tetraphosphatase [asymmetrical]	cell death;metabolic process;response to stimulus	mitochondrion;organelle lumen	catalytic activity;nucleotide binding;protein binding	Purine metabolism; Pyrimidine metabolism	1.177	0.763	0.570648	0.860843
P07738	Bisphosphoglycerate mutase	metabolic process;regulation of biological process	cytosol	catalytic activity	Glycine, serine and threonine metabolism; Glycolysis / Gluconeogenesis; Metabolic pathways
Q13867	Bleomycin hydrolase	metabolic process;response to stimulus	cytoplasm;cytosol;nucleus	catalytic activity;protein binding		1.083	0.959	0.613137	0.983697
Q969J3	BLOC-1-related complex subunit 5	cellular component movement;transport	membrane;vacuole	protein binding
Q96GS4	BLOC-1-related complex subunit 6		membrane;vacuole	protein binding		1.25	0.816	0.579298	0.978615
Q9H3K6	BolA-like protein 2	cell organization and biogenesis;metabolic process;regulation of biological process;response to stimulus	cytoplasm;cytosol;nucleus	protein binding		1.187	1.012	0.033484	0.935529
Q53S33	BolA-like protein 3		mitochondrion			6.868	7.671	1.16505e-10	4.65053e-05
P12644	Bone morphogenetic protein 4	cell communication;cell death;cell differentiation;cell organization and biogenesis;cell proliferation;development;metabolic process;regulation of biological process;response to stimulus	extracellular;organelle lumen	protein binding	TGF-beta signaling pathway; Hippo signaling pathway; Pathways in cancer; Thyroid hormone signaling pathway; Basal cell carcinoma; Signaling pathways regulating pluripotency of stem cells	1.339	0.01	0.573105	1.50937e-16
P18075	Bone morphogenetic protein 7	cell differentiation;cell organization and biogenesis;cell proliferation;cellular component movement;development;regulation of biological process;response to stimulus	extracellular	protein binding	TGF-beta signaling pathway; Cytokine-cytokine receptor interaction; Hippo signaling pathway; Axon guidance	1.212	0.01	0.805183	1.50937e-16
P34820	Bone morphogenetic protein 8B	cell differentiation;development;regulation of biological process;response to stimulus	extracellular	protein binding	TGF-beta signaling pathway; Hippo signaling pathway	1.041	0.738	0.992548	0.952801
P36894	Bone morphogenetic protein receptor type-1A	cell differentiation;metabolic process;regulation of biological process;response to stimulus	membrane	catalytic activity;metal ion binding;nucleotide binding;protein binding;receptor activity;signal transducer activity	TGF-beta signaling pathway; Cytokine-cytokine receptor interaction; Hippo signaling pathway; Signaling pathways regulating pluripotency of stem cells	1.001	0.722	1	0.718448
Q9NWK9	Box C/D snoRNA protein 1	cell organization and biogenesis		metal ion binding;protein binding
P80723	Brain acid soluble protein 1	cell differentiation;cell organization and biogenesis;regulation of biological process	cytoplasm;cytoskeleton;membrane;nucleus	DNA binding;protein binding		5.1	6.61	1.64164e-08	6.46276e-05
Q9UQB8	Brain-specific angiogenesis inhibitor 1-associated protein 2	cell differentiation;cell organization and biogenesis;regulation of biological process;response to stimulus	cytoplasm;cytoskeleton;cytosol;endoplasmic reticulum;Golgi;membrane	protein binding	Adherens junction; Regulation of actin cytoskeleton	1.016	0.985	0.990294	0.948446
Q9UHR4	Brain-specific angiogenesis inhibitor 1-associated protein 2-like protein 1	cell organization and biogenesis;regulation of biological process;response to stimulus	cytoplasm;cytoskeleton;cytosol;membrane	protein binding		0.914	0.939	0.939621	0.990862
O15382	Branched-chain-amino-acid aminotransferase, mitochondrial	metabolic process	cytoplasm;mitochondrion;organelle lumen	catalytic activity	Pantothenate and CoA biosynthesis; Biosynthesis of amino acids; Valine, leucine and isoleucine biosynthesis; 2-Oxocarboxylic acid metabolism; Metabolic pathways; Cysteine and methionine metabolism; Valine, leucine and isoleucine degradation	1.087	0.954	0.508721	0.99183
Q6PJG6	BRCA1-associated ATM activator 1	cell death;cell growth;cell proliferation;cellular component movement;metabolic process;regulation of biological process;response to stimulus	cytoplasm;membrane;nucleus	protein binding		1.116	0.7	0.635743	0.465587
Q7Z569	BRCA1-associated protein	metabolic process;regulation of biological process;response to stimulus	cytoplasm;cytosol;membrane	catalytic activity;metal ion binding;nucleotide binding;protein binding	Ras signaling pathway	1.189	0.925	0.593012	0.985493
Q9P287	BRCA2 and CDKN1A-interacting protein	cell differentiation;cell organization and biogenesis;metabolic process;regulation of biological process;response to stimulus	cytoplasm;cytoskeleton;cytosol;nucleus	enzyme regulator activity;protein binding;RNA binding		0.968	0.976	0.950247	0.97448
Q7Z589	BRCA2-interacting transcriptional repressor EMSY	cell organization and biogenesis;metabolic process;regulation of biological process;response to stimulus	nucleus	protein binding
P11274	Breakpoint cluster region protein	cell organization and biogenesis;metabolic process;regulation of biological process;response to stimulus;transport	cytoplasm;cytosol;membrane	catalytic activity;enzyme regulator activity;nucleotide binding;protein binding	Chronic myeloid leukemia; Pathways in cancer	1.23	4.494	0.872653	0.0020766
P56945	Breast cancer anti-estrogen resistance protein 1	cell division;cell organization and biogenesis;cell proliferation;cellular component movement;regulation of biological process;response to stimulus	cytoplasm;cytoskeleton;cytosol;membrane	protein binding;signal transducer activity	Rap1 signaling pathway; Focal adhesion; Regulation of actin cytoskeleton; Leukocyte transendothelial migration; Bacterial invasion of epithelial cells; Chemokine signaling pathway	0.925	1.18	0.679923	0.343037
O75815	Breast cancer anti-estrogen resistance protein 3	regulation of biological process;response to stimulus		protein binding		0.809	1.328	0.463894	0.367256
P38398	Breast cancer type 1 susceptibility protein	cell death;cell organization and biogenesis;metabolic process;regulation of biological process;response to stimulus	chromosome;cytoplasm;membrane;nucleus	catalytic activity;DNA binding;metal ion binding;protein binding;RNA binding	Homologous recombination; MicroRNAs in cancer; Ubiquitin mediated proteolysis; Breast cancer; Fanconi anemia pathway; PI3K-Akt signaling pathway; Platinum drug resistance
P51587	Breast cancer type 2 susceptibility protein	cell organization and biogenesis;cell proliferation;metabolic process;regulation of biological process;response to stimulus	cytoplasm;cytoskeleton;cytosol;nucleus	catalytic activity;DNA binding;protein binding	Pancreatic cancer; Homologous recombination; Breast cancer; Fanconi anemia pathway; Pathways in cancer	0.01	1.656	1.77756e-16	0.118627
Q9H6U6	Breast carcinoma-amplified sequence 3	cell organization and biogenesis;metabolic process;regulation of biological process;response to stimulus;transport	cytoplasm;cytoskeleton;nucleus	enzyme regulator activity;protein binding		1.129	0.717	0.810588	0.83145
Q9Y6D6	Brefeldin A-inhibited guanine nucleotide-exchange protein 1	cell organization and biogenesis;regulation of biological process;transport	cytoplasm;cytosol;Golgi;membrane;nucleus	enzyme regulator activity;protein binding	Endocytosis	0.786	0.835	0.351055	0.961167
Q9Y6D5	Brefeldin A-inhibited guanine nucleotide-exchange protein 2	cell organization and biogenesis;metabolic process;regulation of biological process;response to stimulus;transport	cytoplasm;cytoskeleton;cytosol;endosome;Golgi;membrane	protein binding	Endocytosis	1.152	0.814	0.839314	0.978615
Q5TH69	Brefeldin A-inhibited guanine nucleotide-exchange protein 3	regulation of biological process;transport	cytoplasm;membrane	transporter activity		1.01	0.826	0.976031	0.70812
Q9UBW5	Bridging integrator 2	cell organization and biogenesis;cellular component movement;response to stimulus;transport	cytoplasm;extracellular;membrane;organelle lumen	protein binding
Q9NQY0	Bridging integrator 3	cell division;cell growth;cell organization and biogenesis;cellular component movement;regulation of biological process	cytoplasm;cytoskeleton	protein binding		0.826	1.26	0.699104	0.633216
Q9NWV8	BRISC and BRCA1-A complex member 1	cell division;cell organization and biogenesis;cell proliferation;metabolic process;regulation of biological process;response to stimulus	cytoplasm;cytosol;nucleus	protein binding	Homologous recombination	0.981	0.915	0.981615	0.997527
Q9NXR7	BRISC and BRCA1-A complex member 2	cell death;cell division;cell organization and biogenesis;metabolic process;regulation of biological process;response to stimulus	cytoplasm;cytosol;nucleus	protein binding	Homologous recombination	100		1.77756e-16
Q15018	BRISC complex subunit Abraxas 2	cell division;cell organization and biogenesis;metabolic process;response to stimulus	cytoplasm;cytoskeleton;cytosol;nucleus	protein binding		1.017	1.008	0.987065	0.967276
Q5VW32	BRO1 domain-containing protein BROX		membrane	protein binding		1.098	0.756	0.800122	0.802718
Q9NRL2	Bromodomain adjacent to zinc finger domain protein 1A	cell organization and biogenesis;metabolic process;regulation of biological process	nucleus	catalytic activity;metal ion binding;protein binding
Q9UIF9	Bromodomain adjacent to zinc finger domain protein 2A	cell organization and biogenesis;metabolic process;regulation of biological process	cytosol;nucleus	DNA binding;metal ion binding;protein binding;RNA binding
Q9UIF8	Bromodomain adjacent to zinc finger domain protein 2B	metabolic process;regulation of biological process	nucleus	DNA binding;metal ion binding;protein binding		0.718	0.01	0.0476272	1.50937e-16
Q6RI45	Bromodomain and WD repeat-containing protein 3	cell organization and biogenesis;regulation of biological process	nucleus	protein binding		0.089	0.891	1.77756e-16	0.996846
Q15059	Bromodomain-containing protein 3	cell organization and biogenesis;metabolic process;regulation of biological process	nucleus	protein binding		10.109	100	1.77756e-16	1.50937e-16
Q9BWV1	Brother of CDO	cellular component movement;regulation of biological process;response to stimulus	membrane	protein binding	Hedgehog signaling pathway; Axon guidance
Q9NW68	BSD domain-containing protein 1					54.592	100	1.77756e-16	1.50937e-16
Q32M84	BTB/POZ domain-containing protein 16		nucleus			0.01	1	1.77756e-16	0.97035
Q9BQ13	BTB/POZ domain-containing protein KCTD14	cell organization and biogenesis		protein binding		1.011	0.893	0.992265	0.990862
Q8N5Z5	BTB/POZ domain-containing protein KCTD17	cell organization and biogenesis;cellular homeostasis;metabolic process;regulation of biological process	cytoplasm;endoplasmic reticulum	protein binding		0.684	0.541	0.326996	0.543542
Q14681	BTB/POZ domain-containing protein KCTD2	cell organization and biogenesis;metabolic process		protein binding		0.912	3.344	0.974895	0.0188173
Q4G0X4	BTB/POZ domain-containing protein KCTD21	cell organization and biogenesis;metabolic process;regulation of biological process		protein binding		1.034	0.81	0.983863	0.978615
Q9Y597	BTB/POZ domain-containing protein KCTD3	cell organization and biogenesis	membrane	protein binding
Q9NXV2	BTB/POZ domain-containing protein KCTD5	cell organization and biogenesis;metabolic process	cytoplasm;cytosol;nucleus	protein binding		0.727	1.146	0.0322714	0.712464
Q7L273	BTB/POZ domain-containing protein KCTD9	cell organization and biogenesis;metabolic process;regulation of biological process;response to stimulus		protein binding		1.234	1.225	0.592016	0.795898
O43670	BUB3-interacting and GLEBS motif-containing protein ZNF207	cell division;cell organization and biogenesis;regulation of biological process	chromosome;cytoplasm;cytoskeleton;nucleus	DNA binding;metal ion binding;protein binding;RNA binding		0.994	1.158	0.996832	0.463058
Q9UIR0	Butyrophilin-like protein 2		membrane
Q13895	Bystin	cell differentiation;cell proliferation;metabolic process	cytoplasm;cytosol;membrane;nucleus	protein binding;RNA binding		1.009	1.043	0.995838	0.818519
Q96EU7	C1GALT1-specific chaperone 1	cell organization and biogenesis;metabolic process	membrane	catalytic activity;protein binding	Mucin type O-glycan biosynthesis; Metabolic pathways	0.883	0.812	0.912184	0.978615
P11586	C-1-tetrahydrofolate synthase, cytoplasmic	metabolic process	cytoplasm;cytosol;membrane;mitochondrion	catalytic activity;nucleotide binding;protein binding	One carbon pool by folate; Metabolic pathways	1.004	0.994	0.991016	0.960404
Q4AC94	C2 domain-containing protein 3	cell organization and biogenesis;metabolic process;regulation of biological process	cytoplasm;cytoskeleton;cytosol	protein binding		1.092	3.566	0.975938	0.0142746
Q86YS7	C2 domain-containing protein 5	cell organization and biogenesis;regulation of biological process;response to stimulus;transport	cytoplasm;cytosol;membrane	metal ion binding;protein binding		0.822	0.693	0.351055	0.648319
Q8IZJ3	C3 and PZP-like alpha-2-macroglobulin domain-containing protein 8	regulation of biological process	extracellular;membrane	enzyme regulator activity;protein binding
P04003	C4b-binding protein alpha chain	defense response;metabolic process;regulation of biological process;response to stimulus	extracellular;membrane	protein binding;RNA binding	Pertussis; Complement and coagulation cascades	0.091	0.81	1.77756e-16	0.938637
O75844	CAAX prenyl protease 1 homolog	cell organization and biogenesis;metabolic process	endoplasmic reticulum;membrane;nucleus	catalytic activity;metal ion binding;protein binding	Terpenoid backbone biosynthesis	0.701	0.907	7.15132e-05	0.99183
P27708	CAD protein	metabolic process	cytoplasm;cytosol;membrane;nucleus	catalytic activity;metal ion binding;nucleotide binding;protein binding	Alanine, aspartate and glutamate metabolism; Metabolic pathways; Pyrimidine metabolism	0.955	0.899	0.90259	0.933053
Q9HCU4	Cadherin EGF LAG seven-pass G-type receptor 2	cell organization and biogenesis;development;regulation of biological process;response to stimulus	cytoplasm;membrane	metal ion binding;protein binding;receptor activity;signal transducer activity
Q9NYQ7	Cadherin EGF LAG seven-pass G-type receptor 3	cell organization and biogenesis;cellular component movement;development;regulation of biological process;response to stimulus	cell surface;membrane	metal ion binding;protein binding;receptor activity;signal transducer activity
P12830	Cadherin-1	cell organization and biogenesis;regulation of biological process;response to stimulus	cytoplasm;cytoskeleton;endosome;extracellular;Golgi;membrane	metal ion binding;protein binding	Pathogenic Escherichia coli infection; Hippo signaling pathway; Rap1 signaling pathway; Cell adhesion molecules (CAMs); Endometrial cancer; Pathways in cancer; Melanoma; Adherens junction; Bacterial invasion of epithelial cells; Bladder cancer; Thyroid cancer	100	100	1.77756e-16	1.50937e-16
P55287	Cadherin-11	cell organization and biogenesis	cytoplasm;membrane	metal ion binding		0.791	0.71	0.495105	0.780018
P55290	Cadherin-13	cell organization and biogenesis;cell proliferation;cellular component movement;regulation of biological process;response to stimulus	cytoplasm;extracellular;membrane	metal ion binding;protein binding		0.01	0.902	1.77756e-16	0.995002
Q9H251	Cadherin-23	cell organization and biogenesis;cellular homeostasis;response to stimulus;transport	membrane	metal ion binding;protein binding		0.816	0.743	0.673635	0.93515
P55283	Cadherin-4	cell organization and biogenesis;cellular component movement;regulation of biological process	membrane	metal ion binding	Cell adhesion molecules (CAMs)	1.063	0.861	0.929132	0.979292
P55285	Cadherin-6	cell organization and biogenesis;regulation of biological process;response to stimulus	membrane	metal ion binding
Q9ULB5	Cadherin-7	cell organization and biogenesis	membrane	metal ion binding		1.055	4.963	0.96933	3.19408e-09
A4D0V7	Cadherin-like and PC-esterase domain-containing protein 1		endoplasmic reticulum
Q8IXH8	Cadherin-like protein 26					0.697	0.01	0.353321	1.50937e-16
Q96JP9	Cadherin-related family member 1		membrane	metal ion binding
Q9BYE9	Cadherin-related family member 2	cell differentiation;cell organization and biogenesis;regulation of biological process	membrane	metal ion binding;protein binding		1.088	1.22	0.955239	0.795009
A6H8M9	Cadherin-related family member 4	cell communication	membrane	metal ion binding
P05937	Calbindin	cellular homeostasis;metabolic process;regulation of biological process;response to stimulus	cytoplasm;cytosol;nucleus	metal ion binding;protein binding	Endocrine and other factor-regulated calcium reabsorption
Q99653	Calcineurin B homologous protein 1	cell organization and biogenesis;cellular homeostasis;metabolic process;regulation of biological process;response to stimulus;transport	cytoplasm;cytoskeleton;cytosol;endoplasmic reticulum;membrane;nucleus	enzyme regulator activity;metal ion binding;protein binding;transporter activity		0.989	1.033	0.995838	0.852449
P63098	Calcineurin subunit B type 1	metabolic process;regulation of biological process;response to stimulus	cytoplasm;cytosol;membrane;mitochondrion	catalytic activity;metal ion binding;protein binding	Th1 and Th2 cell differentiation; T cell receptor signaling pathway; Osteoclast differentiation; Glutamatergic synapse; Amphetamine addiction; cGMP-PKG signaling pathway; Renin secretion; B cell receptor signaling pathway; VEGF signaling pathway; MAPK signaling pathway; Oxytocin signaling pathway; Natural killer cell mediated cytotoxicity; Long-term potentiation; Tuberculosis; Glucagon signaling …	1.097	0.913	0.742614	0.990862
A0PJX0	Calcium and integrin-binding family member 4			metal ion binding;protein binding			100		1.50937e-16
Q8IWX8	Calcium homeostasis endoplasmic reticulum protein	cellular homeostasis;metabolic process;regulation of biological process;transport	cytoplasm;endoplasmic reticulum;membrane	protein binding;RNA binding	Spliceosome
Q9HA72	Calcium homeostasis modulator protein 2	transport	membrane	transporter activity		0.978	1.057	0.991016	0.884636
Q9UM00	Calcium load-activated calcium channel					0.817	0.506	0.674145	0.400391
Q9P1W3	Calcium permeable stress-gated cation channel 1	transport	membrane	transporter activity		1.057	0.621	0.941882	0.507992
Q8NE86	Calcium uniporter protein, mitochondrial	cell organization and biogenesis;cellular homeostasis;defense response;metabolic process;regulation of biological process;response to stimulus;transport	membrane;mitochondrion	catalytic activity;protein binding;transporter activity	NOD-like receptor signaling pathway; Calcium signaling pathway	0.918	0.841	0.941882	0.983697
Q9BPX6	Calcium uptake protein 1, mitochondrial	cell organization and biogenesis;cellular homeostasis;defense response;response to stimulus;transport	membrane;mitochondrion	metal ion binding;protein binding		0.859	0.779	0.635743	0.899001
Q8IYU8	Calcium uptake protein 2, mitochondrial	cellular homeostasis;transport	membrane;mitochondrion;nucleus	metal ion binding;protein binding		1.065	0.599	0.939621	0.495435
P54750	Calcium/calmodulin-dependent 3',5'-cyclic nucleotide phosphodiesterase 1A	metabolic process;regulation of biological process;response to stimulus	cytoplasm;cytosol;nucleus	catalytic activity;metal ion binding;nucleotide binding;protein binding	Renin secretion; Purine metabolism; Olfactory transduction; Morphine addiction; Taste transduction; Calcium signaling pathway	0.987	1.162	1	0.755091
Q14012	Calcium/calmodulin-dependent protein kinase type 1	cell differentiation;development;metabolic process;regulation of biological process;response to stimulus;transport	cytoplasm;nucleus	catalytic activity;nucleotide binding;protein binding	Oxytocin signaling pathway; Aldosterone synthesis and secretion	1.025	0.948	0.96933	0.981489
Q8IU85	Calcium/calmodulin-dependent protein kinase type 1D	defense response;metabolic process;regulation of biological process;response to stimulus	cytoplasm;nucleus	catalytic activity;nucleotide binding;protein binding	Oxytocin signaling pathway; Aldosterone synthesis and secretion	1.009	0.854	0.998083	0.97448
Q13557	Calcium/calmodulin-dependent protein kinase type II subunit delta	cell differentiation;cell organization and biogenesis;cellular component movement;cellular homeostasis;metabolic process;regulation of biological process;response to stimulus	cytoplasm;cytosol;endoplasmic reticulum;membrane;nucleus	catalytic activity;nucleotide binding;protein binding	Dopaminergic synapse; HIF-1 signaling pathway; Amphetamine addiction; Neurotrophin signaling pathway; Oxytocin signaling pathway; Olfactory transduction; Circadian entrainment; ErbB signaling pathway; Long-term potentiation; Insulin secretion; Glioma; Adrenergic signaling in cardiomyocytes; Tuberculosis; Glucagon signaling pathway; Melanogenesis; Wnt signaling pathway; Proteoglycans in cancer; Al…	0.976	0.749	0.991384	0.706507
Q13555	Calcium/calmodulin-dependent protein kinase type II subunit gamma					0.972	0.63	0.979618	0.292688
Q9UQC9	Calcium-activated chloride channel regulator 2	metabolic process;transport	extracellular;membrane;nucleus	catalytic activity;metal ion binding;transporter activity	Renin secretion; Pancreatic secretion
Q9Y6N3	Calcium-activated chloride channel regulator family member 3	metabolic process;regulation of biological process;transport	extracellular;membrane	catalytic activity;transporter activity		0.568	0.362	0.000867242	4.90763e-05
Q9P1Z2	Calcium-binding and coiled-coil domain-containing protein 1	cell organization and biogenesis;cellular component movement;metabolic process;regulation of biological process;response to stimulus	cytoplasm;cytoskeleton;cytosol;nucleus	catalytic activity;DNA binding;motor activity;protein binding		1.046	0.962	0.920097	0.973294
Q13137	Calcium-binding and coiled-coil domain-containing protein 2	cell organization and biogenesis;metabolic process;regulation of biological process;response to stimulus	cytoplasm;cytoskeleton;cytosol;Golgi;membrane;nucleus;vacuole	catalytic activity;motor activity;protein binding;structural molecule activity		0.613	7.578	0.299679	7.26032e-07
O75746	Calcium-binding mitochondrial carrier protein Aralar1	metabolic process;response to stimulus;transport	membrane;mitochondrion	metal ion binding;transporter activity		1	0.831	1	0.899397
Q9UJS0	Calcium-binding mitochondrial carrier protein Aralar2	metabolic process;response to stimulus;transport	membrane;mitochondrion	metal ion binding;transporter activity		1.048	0.879	0.803547	0.868492
Q6NUK1	Calcium-binding mitochondrial carrier protein SCaMC-1	regulation of biological process;response to stimulus;transport	membrane;mitochondrion	metal ion binding;protein binding;transporter activity		0.974	1.07	0.975938	0.738386
Q9Y376	Calcium-binding protein 39	cell organization and biogenesis;metabolic process;regulation of biological process;response to stimulus;transport	cytoplasm;cytosol;extracellular;organelle lumen	catalytic activity;enzyme regulator activity;protein binding	AMPK signaling pathway; mTOR signaling pathway	1.048	0.898	0.905524	0.982113
Q9NP86	Calcium-binding protein 5	regulation of biological process;response to stimulus	cytoplasm;cytosol	metal ion binding;protein binding		0.954	0.946	0.953597	0.974806
Q9BXU9	Calcium-binding protein 8		cytoplasm;Golgi;membrane	metal ion binding		0.677	1.099	0.00370459	0.82635
Q9ULU8	Calcium-dependent secretion activator 1	cell organization and biogenesis;transport	cytosol;membrane	metal ion binding;protein binding		0.108	0.01	3.90262e-15	1.50937e-16
Q86UW7	Calcium-dependent secretion activator 2	cell communication;cell organization and biogenesis;regulation of biological process;response to stimulus;transport	membrane	metal ion binding		1.161	0.488	0.652256	0.082
Q9Y2V2	Calcium-regulated heat-stable protein 1	regulation of biological process;response to stimulus	cytoplasm;cytosol	DNA binding;protein binding;RNA binding		1.034	0.84	0.920706	0.780535
P98194	Calcium-transporting ATPase type 2C member 1	cell organization and biogenesis;cellular homeostasis;regulation of biological process;response to stimulus;transport	Golgi;membrane	catalytic activity;metal ion binding;nucleotide binding;signal transducer activity;transporter activity		0.757	0.592	0.400768	0.43356
Q9HB71	Calcyclin-binding protein	cell differentiation;regulation of biological process;response to stimulus	cytoplasm;cytosol;nucleus	protein binding	Wnt signaling pathway	0.957	1.158	0.908817	0.311974
Q9BXY5	Calcyphosin-2	transport		metal ion binding;transporter activity		0.114	0.752	1.77756e-16	0.849094
Q05682	Caldesmon	cellular component movement	cytoplasm;cytoskeleton;cytosol;membrane	protein binding	Vascular smooth muscle contraction	0.833	0.938	0.0218425	0.990862
Q96JQ2	Calmin	cell organization and biogenesis;regulation of biological process	cytoplasm;membrane	protein binding
P0DP25	Calmodulin-3	metabolic process;regulation of biological process;response to stimulus;transport	cytoplasm;cytoskeleton;cytosol;extracellular;membrane	catalytic activity;enzyme regulator activity;metal ion binding;protein binding;transporter activity	Dopaminergic synapse; Phototransduction; Vascular smooth muscle contraction; Insulin signaling pathway; Amphetamine addiction; cGMP-PKG signaling pathway; Renin secretion; Neurotrophin signaling pathway; Rap1 signaling pathway; Oxytocin signaling pathway; Olfactory transduction; Circadian entrainment; Long-term potentiation; Glioma; Phosphatidylinositol signaling system; Adrenergic signaling in c…	1.055	1.125	0.745639	0.464564
Q9Y6Y1	Calmodulin-binding transcription activator 1	metabolic process;regulation of biological process	cytoplasm;cytosol;nucleus	DNA binding;protein binding		1.061	2.059	0.932289	0.00784783
P27482	Calmodulin-like protein 3			metal ion binding;protein binding	Dopaminergic synapse; Phototransduction; Vascular smooth muscle contraction; Insulin signaling pathway; Amphetamine addiction; cGMP-PKG signaling pathway; Renin secretion; Neurotrophin signaling pathway; Rap1 signaling pathway; Oxytocin signaling pathway; Olfactory transduction; Circadian entrainment; Long-term potentiation; Glioma; Phosphatidylinositol signaling system; Adrenergic signaling in c…
Q9NZT1	Calmodulin-like protein 5	regulation of biological process;response to stimulus;transport	extracellular	metal ion binding;protein binding	Dopaminergic synapse; Phototransduction; Vascular smooth muscle contraction; Insulin signaling pathway; Amphetamine addiction; cGMP-PKG signaling pathway; Renin secretion; Neurotrophin signaling pathway; Rap1 signaling pathway; Oxytocin signaling pathway; Olfactory transduction; Circadian entrainment; Long-term potentiation; Glioma; Phosphatidylinositol signaling system; Adrenergic signaling in c…	0.705	0.223	0.341329	5.376e-07
Q5T5Y3	Calmodulin-regulated spectrin-associated protein 1	cell organization and biogenesis;regulation of biological process	cytoplasm;cytoskeleton	protein binding		1.182	1.017	0.718745	0.946115
Q08AD1	Calmodulin-regulated spectrin-associated protein 2	cell organization and biogenesis;regulation of biological process	cytoplasm;cytoskeleton;cytosol;Golgi	protein binding		1.018	0.975	0.975938	0.981489
Q9P1Y5	Calmodulin-regulated spectrin-associated protein 3	cell differentiation;cell organization and biogenesis;regulation of biological process	cytoplasm;cytoskeleton	protein binding
P27824	Calnexin	metabolic process;regulation of biological process;response to stimulus;transport	cytoplasm;endoplasmic reticulum;membrane;organelle lumen;ribosome	metal ion binding;protein binding;RNA binding	Protein processing in endoplasmic reticulum; HTLV-I infection; Phagosome; Thyroid hormone synthesis; Antigen processing and presentation	0.961	1.009	0.935472	0.933053
P04632	Calpain small subunit 1	cell death;cell organization and biogenesis;metabolic process;regulation of biological process	cytoplasm;cytosol;membrane	catalytic activity;metal ion binding;protein binding		1	0.846	0.995838	0.800807
Q96L46	Calpain small subunit 2	cell organization and biogenesis	cytoplasm;cytosol;membrane	metal ion binding
P07384	Calpain-1 catalytic subunit	cell death;cell organization and biogenesis;metabolic process;regulation of biological process;transport	cytoplasm;cytosol;extracellular;membrane;mitochondrion;vacuole	catalytic activity;metal ion binding;protein binding	Protein processing in endoplasmic reticulum; Apoptosis; Alzheimer's disease	1.146	0.833	0.12646	0.672848
Q6MZZ7	Calpain-13	metabolic process	cytoplasm	catalytic activity;metal ion binding
A8MX76	Calpain-14	metabolic process	cytoplasm	catalytic activity;metal ion binding		0.934	1.033	0.967043	0.942418
P17655	Calpain-2 catalytic subunit	cell organization and biogenesis;metabolic process;regulation of biological process;response to stimulus	chromosome;cytoplasm;cytoskeleton;cytosol;endoplasmic reticulum;Golgi;membrane;nucleus;vacuole	catalytic activity;metal ion binding;protein binding	Protein processing in endoplasmic reticulum; Apoptosis; Focal adhesion; Alzheimer's disease	1.111	1.008	0.271641	0.934635
Q9Y6W3	Calpain-7	metabolic process;regulation of biological process	cytoplasm;cytosol;nucleus	catalytic activity;protein binding		0.921	1.532	0.977359	0.629401
A6NHC0	Calpain-8	metabolic process	cytoplasm;Golgi	catalytic activity;metal ion binding		0.996	1.025	1	0.935651
P20810	Calpastatin	regulation of biological process	cytosol;endoplasmic reticulum;membrane	enzyme regulator activity;protein binding;RNA binding		0.98	1.051	0.987065	0.811427
Q99439	Calponin-2	cell organization and biogenesis;regulation of biological process;response to stimulus;transport	cytoskeleton;extracellular;membrane;organelle lumen	protein binding		1.039	0.767	0.861015	0.221897
P27797	Calreticulin	cell differentiation;cell organization and biogenesis;cellular homeostasis;metabolic process;regulation of biological process;response to stimulus;transport	cell surface;cytoplasm;cytosol;endoplasmic reticulum;extracellular;Golgi;membrane;nucleus;organelle lumen	DNA binding;metal ion binding;protein binding;RNA binding	Chagas disease (American trypanosomiasis); Protein processing in endoplasmic reticulum; HTLV-I infection; Phagosome; Antigen processing and presentation	1.01	0.931	0.976031	0.981489
P22676	Calretinin	cellular homeostasis	cytoplasm;cytosol;nucleus	metal ion binding		0.934	0.871	0.843849	0.956623
P31415	Calsequestrin-1	cell organization and biogenesis;regulation of biological process;response to stimulus;transport	cytoplasm;endoplasmic reticulum;Golgi;membrane;mitochondrion;organelle lumen	metal ion binding;protein binding		100		1.77756e-16
Q9BQT9	Calsyntenin-3	cell communication;cell organization and biogenesis;regulation of biological process	cell surface;endoplasmic reticulum;Golgi;membrane	metal ion binding			100		1.50937e-16
O43852	Calumenin	metabolic process	endoplasmic reticulum;extracellular;Golgi;membrane;organelle lumen	metal ion binding;protein binding		1.056	1.02	0.741609	0.912137
P17612	cAMP-dependent protein kinase catalytic subunit alpha	cell communication;cell organization and biogenesis;cellular homeostasis;coagulation;metabolic process;regulation of biological process;response to stimulus	cytoplasm;cytosol;membrane;mitochondrion;nucleus	catalytic activity;metal ion binding;nucleotide binding;protein binding	Viral carcinogenesis; Dopaminergic synapse; Serotonergic synapse; Longevity regulating pathway - multiple species; Amoebiasis; Prion diseases; Vascular smooth muscle contraction; Glutamatergic synapse; Insulin signaling pathway; Ovarian steroidogenesis; Dilated cardiomyopathy; Bile secretion; Amphetamine addiction; Renin secretion; Epstein-Barr virus infection; Progesterone-mediated oocyte matura…	1.111	0.926	0.536325	0.996033
P22694	cAMP-dependent protein kinase catalytic subunit beta	cell organization and biogenesis;coagulation;metabolic process;regulation of biological process;response to stimulus	cytoplasm;cytosol;membrane;nucleus	catalytic activity;metal ion binding;nucleotide binding;protein binding	Viral carcinogenesis; Dopaminergic synapse; Serotonergic synapse; Longevity regulating pathway - multiple species; Amoebiasis; Prion diseases; Vascular smooth muscle contraction; Glutamatergic synapse; Insulin signaling pathway; Ovarian steroidogenesis; Dilated cardiomyopathy; Bile secretion; Amphetamine addiction; Renin secretion; Epstein-Barr virus infection; Progesterone-mediated oocyte matura…	0.961	0.638	0.995838	0.570112
P61925	cAMP-dependent protein kinase inhibitor alpha	metabolic process;regulation of biological process	cytoplasm;nucleus	catalytic activity;enzyme regulator activity;protein binding	Alcoholism	1	4.219	1	2.84753e-05
P10644	cAMP-dependent protein kinase type I-alpha regulatory subunit	cell organization and biogenesis;cell proliferation;coagulation;metabolic process;regulation of biological process;response to stimulus	cytoplasm;cytosol;membrane	catalytic activity;enzyme regulator activity;nucleotide binding;protein binding	Insulin signaling pathway	0.951	1.006	0.859698	0.945402
P31321	cAMP-dependent protein kinase type I-beta regulatory subunit	coagulation;metabolic process;regulation of biological process;response to stimulus	cytosol;membrane	enzyme regulator activity;nucleotide binding;protein binding	Insulin signaling pathway	0.902	0.917	0.706403	0.996033
P13861	cAMP-dependent protein kinase type II-alpha regulatory subunit	coagulation;metabolic process;regulation of biological process;response to stimulus	cytoplasm;cytosol;membrane	catalytic activity;enzyme regulator activity;nucleotide binding;protein binding	Insulin signaling pathway	0.933	1.026	0.722591	0.907894
P56211	cAMP-regulated phosphoprotein 19	cell division;regulation of biological process	cytoplasm	enzyme regulator activity;protein binding		1.154	0.952	0.537543	0.967276
O60519	cAMP-responsive element-binding protein-like 2	cell differentiation;metabolic process;regulation of biological process;response to stimulus	nucleus	DNA binding
Q08499	cAMP-specific 3',5'-cyclic phosphodiesterase 4D	cellular component movement;metabolic process;regulation of biological process;response to stimulus	cytoplasm;cytoskeleton;cytosol;membrane	catalytic activity;metal ion binding;nucleotide binding;protein binding	Purine metabolism; Morphine addiction; cAMP signaling pathway	0.981	0.587	0.991384	0.13336
Q9NP56	cAMP-specific 3',5'-cyclic phosphodiesterase 7B	cell communication;metabolic process;regulation of biological process;response to stimulus	cytosol	catalytic activity;metal ion binding	Purine metabolism; Morphine addiction
Q8TC20	Cancer-associated gene 1 protein	metabolic process		catalytic activity;motor activity;protein binding		0.787	0.107	0.45781	1.50937e-16
Q9BSD7	Cancer-related nucleoside-triphosphatase	metabolic process;response to stimulus	membrane	catalytic activity;nucleotide binding;RNA binding	Purine metabolism; Thiamine metabolism; Metabolic pathways	1.014	0.851	0.991454	0.945402
P34972	Cannabinoid receptor 2	cellular component movement;defense response;regulation of biological process;response to stimulus	membrane	receptor activity;signal transducer activity	Neuroactive ligand-receptor interaction
P30622	CAP-Gly domain-containing linker protein 1	cell differentiation;cell organization and biogenesis;metabolic process;regulation of biological process;transport	chromosome;cytoplasm;cytoskeleton;cytosol;endosome;membrane	catalytic activity;metal ion binding;motor activity;protein binding	mTOR signaling pathway	1.028	0.968	0.947463	0.983697
Q6ZU35	Capping protein inhibiting regulator of actin dynamics
Q6F5E8	Capping protein, Arp2/3 and myosin-I linker protein 2	cell organization and biogenesis;cellular component movement;regulation of biological process	cytoplasm;cytoskeleton;endosome;membrane	protein binding		0.768	0.526	0.623274	0.473512
Q14444	Caprin-1	cell differentiation;regulation of biological process	cytoplasm;cytosol;membrane	protein binding;RNA binding		0.861	0.709	0.0985922	0.0394946
Q8N1G2	Cap-specific mRNA (nucleoside-2'-O-)-methyltransferase 1	metabolic process	cytosol;nucleus	catalytic activity;protein binding		1.032	0.873	0.947674	0.961067
Q8IYT2	Cap-specific mRNA (nucleoside-2'-O-)-methyltransferase 2	metabolic process	cytoplasm;nucleus	catalytic activity
Q9NPF2	Carbohydrate sulfotransferase 11	metabolic process;regulation of biological process	Golgi;membrane	catalytic activity	Glycosaminoglycan biosynthesis - chondroitin sulfate / dermatan sulfate	0.761	0.518	0.241341	0.139887
Q8NCH0	Carbohydrate sulfotransferase 14	metabolic process	Golgi;membrane	catalytic activity	Glycosaminoglycan biosynthesis - chondroitin sulfate / dermatan sulfate	0.962	0.863	0.995838	0.981489
Q7LFX5	Carbohydrate sulfotransferase 15	metabolic process	Golgi;membrane	catalytic activity;nucleotide binding	Glycosaminoglycan biosynthesis - chondroitin sulfate / dermatan sulfate
Q7LGC8	Carbohydrate sulfotransferase 3	metabolic process	Golgi;membrane	catalytic activity	Glycosaminoglycan biosynthesis - chondroitin sulfate / dermatan sulfate
Q8NCG5	Carbohydrate sulfotransferase 4	cell communication;cellular component movement;defense response;metabolic process;response to stimulus	Golgi;membrane	catalytic activity	Glycosaminoglycan biosynthesis - keratan sulfate
Q9NP71	Carbohydrate-responsive element-binding protein	cellular homeostasis;metabolic process;regulation of biological process;response to stimulus	cytoplasm;cytosol;nucleus	DNA binding;protein binding	Non-alcoholic fatty liver disease (NAFLD); Insulin resistance	9.852	100	1.77756e-16	1.50937e-16
P16152	Carbonyl reductase [NADPH] 1	cell differentiation;metabolic process	cytoplasm;cytosol	catalytic activity	Metabolism of xenobiotics by cytochrome P450; Arachidonic acid metabolism; Chemical carcinogenesis; Metabolic pathways	1.037	0.974	0.877385	0.981489
O75828	Carbonyl reductase [NADPH] 3	metabolic process	cytoplasm;cytosol	catalytic activity;nucleotide binding;protein binding	Metabolism of xenobiotics by cytochrome P450; Arachidonic acid metabolism; Metabolic pathways	1.041	1.052	0.856928	0.799351
O75976	Carboxypeptidase D	metabolic process	membrane	catalytic activity;metal ion binding		0.987	0.657	0.992794	0.150929
P31997	Carcinoembryonic antigen-related cell adhesion molecule 8	cellular component movement;response to stimulus;transport	membrane	protein binding
Q8N3K9	Cardiomyopathy-associated protein 5		cytoplasm	protein binding		0.913	1.236	0.975613	0.902594
P43155	Carnitine O-acetyltransferase	metabolic process;transport	endoplasmic reticulum;membrane;mitochondrion;organelle lumen	catalytic activity;protein binding	Peroxisome	1.069	0.808	0.89355	0.923472
P50416	Carnitine O-palmitoyltransferase 1, liver isoform	cell differentiation;cell organization and biogenesis;metabolic process;regulation of biological process;response to stimulus;transport	membrane;mitochondrion	catalytic activity;protein binding	Fatty acid degradation; PPAR signaling pathway; Glucagon signaling pathway; AMPK signaling pathway; Insulin resistance; Adipocytokine signaling pathway; Fatty acid metabolism	0.938	0.966	0.800122	0.971306
P23786	Carnitine O-palmitoyltransferase 2, mitochondrial	metabolic process;regulation of biological process;transport	membrane;mitochondrion	catalytic activity	Fatty acid degradation; PPAR signaling pathway; Fatty acid metabolism	1	0.872	1	0.971885
O75718	Cartilage-associated protein	metabolic process;regulation of biological process	endoplasmic reticulum;extracellular;organelle lumen	protein binding		0.912	1.037	0.618973	0.835319
Q9NQ75	Cas scaffolding protein family member 4		cytoplasm;cytoskeleton	protein binding		1.305	1.348	0.197931	0.457795
P48729	Casein kinase I isoform alpha	cell division;cell organization and biogenesis;metabolic process;regulation of biological process;response to stimulus;transport	chromosome;cytoplasm;cytoskeleton;cytosol;membrane;nucleus	catalytic activity;nucleotide binding;protein binding	Breast cancer; Wnt signaling pathway; Hedgehog signaling pathway	1.023	0.941	0.977638	0.987725
P48730	Casein kinase I isoform delta	cell organization and biogenesis;metabolic process;regulation of biological process;response to stimulus;transport	cytoplasm;cytoskeleton;cytosol;Golgi;membrane;nucleus	catalytic activity;nucleotide binding;protein binding	Hippo signaling pathway; Gap junction; Hedgehog signaling pathway; Circadian rhythm		100		1.50937e-16
P68400	Casein kinase II subunit alpha	cell communication;cell death;metabolic process;regulation of biological process;response to stimulus	chromosome;cytoplasm;cytosol;membrane;nucleus	catalytic activity;enzyme regulator activity;nucleotide binding;protein binding	Tight junction; Epstein-Barr virus infection; Ribosome biogenesis in eukaryotes; NF-kappa B signaling pathway; Wnt signaling pathway; Adherens junction; Measles; Herpes simplex infection	0.983	0.886	0.995838	0.933053
P19784	Casein kinase II subunit alpha'	cell communication;cell death;metabolic process;regulation of biological process;response to stimulus	chromosome;cytoplasm;cytosol;membrane;nucleus	catalytic activity;nucleotide binding;protein binding	Tight junction; Epstein-Barr virus infection; Ribosome biogenesis in eukaryotes; NF-kappa B signaling pathway; Wnt signaling pathway; Adherens junction; Measles; Herpes simplex infection	0.976	1.016	0.974895	0.899223
P67870	Casein kinase II subunit beta	cell communication;cell organization and biogenesis;metabolic process;regulation of biological process;response to stimulus;transport	chromosome;cytoplasm;cytosol;extracellular;membrane;nucleus;organelle lumen	catalytic activity;enzyme regulator activity;metal ion binding;protein binding	Tight junction; Epstein-Barr virus infection; Ribosome biogenesis in eukaryotes; NF-kappa B signaling pathway; Wnt signaling pathway; Adherens junction; Measles; Herpes simplex infection	0.976	0.917	0.970258	0.994389
Q9H078	Caseinolytic peptidase B protein homolog	response to stimulus	mitochondrion	catalytic activity;nucleotide binding;protein binding	Longevity regulating pathway - multiple species	1.024	1.112	0.975938	0.580317
Q8WXE0	Caskin-2		cytoplasm;membrane	protein binding		0.981	1.038	0.992265	0.911347
Q9UKL3	CASP8-associated protein 2	cell death;metabolic process;regulation of biological process;response to stimulus	cytoplasm;mitochondrion;nucleus	DNA binding;enzyme regulator activity;protein binding
Q9H257	Caspase recruitment domain-containing protein 9	defense response;regulation of biological process;response to stimulus	cytoplasm;cytosol;membrane	protein binding	NOD-like receptor signaling pathway; Tuberculosis	0.989	0.773	1	0.884139
P31944	Caspase-14	cell death;cell differentiation;metabolic process	cytoplasm;cytosol;nucleus	catalytic activity;protein binding
P42575	Caspase-2	cell death;metabolic process;regulation of biological process;response to stimulus	cytoplasm;cytosol;membrane;mitochondrion;nucleus	catalytic activity;protein binding	Apoptosis	1.063	1.099	0.914807	0.74636
P42574	Caspase-3	cell death;cell differentiation;metabolic process;regulation of biological process;response to stimulus	cytoplasm;cytosol;membrane;nucleus	catalytic activity;enzyme regulator activity;protein binding	Viral carcinogenesis; Serotonergic synapse; Amoebiasis; TNF signaling pathway; Hepatitis B; MicroRNAs in cancer; Huntington's disease; MAPK signaling pathway; Colorectal cancer; Natural killer cell mediated cytotoxicity; Pathways in cancer; Apoptosis - multiple species; AGE-RAGE signaling pathway in diabetic complications; Tuberculosis; Pertussis; Toxoplasmosis; Apoptosis; Parkinson's disease; Pr…	1.071	1.035	0.731082	0.84011
P55212	Caspase-6	cell death;cell differentiation;metabolic process;regulation of biological process;response to stimulus	cytoplasm;cytosol	catalytic activity;protein binding	Apoptosis	1.109	0.767	0.8005	0.868492
P55210	Caspase-7	cell death;metabolic process;regulation of biological process;response to stimulus	cytoplasm;cytosol;nucleus	catalytic activity;protein binding	TNF signaling pathway; Apoptosis - multiple species; Pertussis; Apoptosis; Alzheimer's disease; Non-alcoholic fatty liver disease (NAFLD); Legionellosis	1.016	0.902	0.991919	0.995623
Q14790	Caspase-8	cell death;cell differentiation;cell organization and biogenesis;cellular component movement;metabolic process;regulation of biological process;response to stimulus;transport	cytoplasm;cytoskeleton;cytosol;membrane;mitochondrion;nucleus	catalytic activity;protein binding;transporter activity	Viral carcinogenesis; Chagas disease (American trypanosomiasis); TNF signaling pathway; NOD-like receptor signaling pathway; Hepatitis B; Huntington's disease; Pathways in cancer; Apoptosis - multiple species; Tuberculosis; Toxoplasmosis; Apoptosis; Alzheimer's disease; p53 signaling pathway; Non-alcoholic fatty liver disease (NAFLD); Toll-like receptor signaling pathway; Herpes simplex infection…
P55211	Caspase-9	cell death;cell differentiation;metabolic process;regulation of biological process;response to stimulus	cytoplasm;cytosol;mitochondrion;nucleus	catalytic activity;enzyme regulator activity;protein binding	Hepatitis B; Pancreatic cancer; Huntington's disease; VEGF signaling pathway; Non-small cell lung cancer; Endometrial cancer; Colorectal cancer; Pathways in cancer; Prostate cancer; Thyroid hormone signaling pathway; Apoptosis - multiple species; Tuberculosis; Toxoplasmosis; Apoptosis; Parkinson's disease; Alzheimer's disease; p53 signaling pathway; Small cell lung cancer; Amyotrophic lateral scl…
P04040	Catalase	cell differentiation;cell organization and biogenesis;metabolic process;regulation of biological process;response to stimulus;transport	cytosol;endoplasmic reticulum;extracellular;Golgi;membrane;mitochondrion;organelle lumen;vacuole	antioxidant activity;catalytic activity;metal ion binding;nucleotide binding;protein binding	Peroxisome; Longevity regulating pathway - multiple species; Carbon metabolism; FoxO signaling pathway; Amyotrophic lateral sclerosis (ALS); Glyoxylate and dicarboxylate metabolism; Tryptophan metabolism; Longevity regulating pathway	1.117	0.777	0.281605	0.372306
P21964	Catechol O-methyltransferase	cell communication;metabolic process;regulation of biological process;response to stimulus	cytoplasm;cytosol;membrane;mitochondrion	catalytic activity;metal ion binding;protein binding	Dopaminergic synapse; Tyrosine metabolism; Metabolic pathways; Steroid hormone biosynthesis	0.812	0.788	0.0242365	0.754329
P35221	Catenin alpha-1	cell organization and biogenesis;regulation of biological process;response to stimulus	cytoplasm;cytoskeleton;cytosol;Golgi;membrane	protein binding;RNA binding;structural molecule activity	Arrhythmogenic right ventricular cardiomyopathy (ARVC); Tight junction; Hippo signaling pathway; Endometrial cancer; Pathways in cancer; Adherens junction; Leukocyte transendothelial migration; Bacterial invasion of epithelial cells	1.014	0.918	0.964136	0.969864
P26232	Catenin alpha-2	cell differentiation;cell organization and biogenesis;cellular component movement;development;regulation of biological process	cytoplasm;cytoskeleton;cytosol;membrane;nucleus	protein binding;structural molecule activity	Arrhythmogenic right ventricular cardiomyopathy (ARVC); Tight junction; Hippo signaling pathway; Endometrial cancer; Pathways in cancer; Adherens junction; Leukocyte transendothelial migration; Bacterial invasion of epithelial cells	1.051	0.957	0.867711	0.981489
Q9UI47	Catenin alpha-3	regulation of biological process	cytoplasm;cytoskeleton	protein binding	Arrhythmogenic right ventricular cardiomyopathy (ARVC); Tight junction; Hippo signaling pathway; Endometrial cancer; Pathways in cancer; Adherens junction; Leukocyte transendothelial migration; Bacterial invasion of epithelial cells
P35222	Catenin beta-1	cell communication;cell differentiation;cell growth;cell organization and biogenesis;cell proliferation;cellular component movement;metabolic process;regulation of biological process;response to stimulus;transport	cytoplasm;cytoskeleton;cytosol;membrane;nucleus	DNA binding;protein binding;signal transducer activity	Arrhythmogenic right ventricular cardiomyopathy (ARVC); Tight junction; Pathogenic Escherichia coli infection; Hippo signaling pathway; Rap1 signaling pathway; Endometrial cancer; Breast cancer; Colorectal cancer; Pathways in cancer; Prostate cancer; Thyroid hormone signaling pathway; HTLV-I infection; Melanogenesis; Wnt signaling pathway; Focal adhesion; Proteoglycans in cancer; Adherens junctio…	1.014	0.735	0.964136	0.0944288
O60716	Catenin delta-1	cell organization and biogenesis;metabolic process;regulation of biological process;response to stimulus	cytoplasm;cytosol;membrane;nucleus	protein binding	Rap1 signaling pathway; Adherens junction; Leukocyte transendothelial migration	1.004	0.926	0.992265	0.983697
P07858	Cathepsin B	cell differentiation;metabolic process;regulation of biological process;response to stimulus;transport	extracellular;mitochondrion;organelle lumen;vacuole	catalytic activity;protein binding	Lysosome; NOD-like receptor signaling pathway; Renin secretion; Apoptosis; Antigen processing and presentation	0.983	0.885	0.99353	0.899689
P07339	Cathepsin D	metabolic process;transport	extracellular;membrane;organelle lumen;vacuole	catalytic activity;protein binding	Lysosome; Tuberculosis; Apoptosis; Sphingolipid signaling pathway	0.862	0.81	0.101293	0.490988
Q9UBR2	Cathepsin Z	cell organization and biogenesis;metabolic process;regulation of biological process;transport	cell surface;endoplasmic reticulum;extracellular;membrane;organelle lumen;vacuole	catalytic activity;protein binding	Lysosome; Apoptosis	1.025	0.548	0.928745	1.772e-06
P20645	Cation-dependent mannose-6-phosphate receptor	cell organization and biogenesis;regulation of biological process;response to stimulus;transport	endosome;membrane;vacuole	protein binding;receptor activity;signal transducer activity;transporter activity	Lysosome; Phagosome	1.161	1.011	0.128555	0.90439
P11717	Cation-independent mannose-6-phosphate receptor	cell organization and biogenesis;regulation of biological process;response to stimulus;transport	cell surface;cytoplasm;endosome;Golgi;membrane;nucleus;vacuole	catalytic activity;protein binding;receptor activity;signal transducer activity;transporter activity	Lysosome; Endocytosis	1.017	0.85	0.964703	0.817881
Q6NZI2	Caveolae-associated protein 1	metabolic process;regulation of biological process	cytoplasm;cytosol;endoplasmic reticulum;membrane;mitochondrion;nucleus	protein binding;RNA binding		0.867	0.924	0.142785	0.981489
Q969G5	Caveolae-associated protein 3	cell organization and biogenesis;regulation of biological process	cytoplasm;cytosol;membrane	protein binding		0.893	0.771	0.750602	0.867478
Q03135	Caveolin-1	cell communication;cell differentiation;cell organization and biogenesis;cellular component movement;cellular homeostasis;metabolic process;regulation of biological process;response to stimulus;transport	endoplasmic reticulum;endosome;Golgi;membrane	enzyme regulator activity;protein binding;structural molecule activity	Endocytosis; Focal adhesion; Proteoglycans in cancer; Bacterial invasion of epithelial cells; Viral myocarditis	0.57	0.987	2.20096e-07	0.96025
P51636	Caveolin-2	cell organization and biogenesis;regulation of biological process;response to stimulus;transport	cytoplasm;Golgi;membrane;nucleus	protein binding;structural molecule activity	Endocytosis; Focal adhesion; Proteoglycans in cancer; Bacterial invasion of epithelial cells	0.508	1.268	0.00056464	0.571732
Q96Q11	CCA tRNA nucleotidyltransferase 1, mitochondrial	cell organization and biogenesis;metabolic process	mitochondrion;organelle lumen	catalytic activity;nucleotide binding;RNA binding	RNA transport	0.969	1.133	0.943412	0.529963
O00622	CCN family member 1	cell communication;cell death;cell differentiation;cell organization and biogenesis;cell proliferation;cellular component movement;metabolic process;regulation of biological process;response to stimulus	extracellular;organelle lumen	nucleotide binding;protein binding		0.635	0.492	2.53929e-11	1.46968e-05
O95388	CCN family member 4	cell communication;regulation of biological process;response to stimulus	cytosol;extracellular	protein binding		0.82	1.285	0.882094	0.860072
A5YKK6	CCR4-NOT transcription complex subunit 1	development;metabolic process;regulation of biological process;response to stimulus	cytoplasm;cytosol;membrane;nucleus	catalytic activity;protein binding;RNA binding;structural molecule activity	RNA degradation	0.862	0.643	0.350346	0.175843
Q9H9A5	CCR4-NOT transcription complex subunit 10	metabolic process;regulation of biological process;response to stimulus	cytoplasm;cytosol;membrane;nucleus	protein binding	RNA degradation	0.852	0.58	0.765193	0.313125
Q9NZN8	CCR4-NOT transcription complex subunit 2	cell differentiation;development;metabolic process;regulation of biological process;response to stimulus	cytoplasm;cytosol;membrane;nucleus	catalytic activity;protein binding	RNA degradation	0.9	0.745	0.9119	0.850702
O75175	CCR4-NOT transcription complex subunit 3	cell differentiation;development;metabolic process;regulation of biological process;response to stimulus	cytoplasm;cytosol;nucleus	protein binding	RNA degradation	0.918	0.709	0.857539	0.66359
O95628	CCR4-NOT transcription complex subunit 4	metabolic process;regulation of biological process;response to stimulus	cytoplasm;cytosol;nucleus	catalytic activity;metal ion binding;protein binding;RNA binding	RNA degradation	0.844	1.069	0.810275	0.923984
Q9ULM6	CCR4-NOT transcription complex subunit 6	metabolic process;regulation of biological process;response to stimulus	cytoplasm;cytosol;membrane;nucleus	catalytic activity;metal ion binding;protein binding;RNA binding	RNA degradation	0.14	0.214	1.28362e-13	0.0020287
Q9UIV1	CCR4-NOT transcription complex subunit 7	cell organization and biogenesis;defense response;metabolic process;regulation of biological process;response to stimulus	cytoplasm;cytosol;membrane;nucleus	catalytic activity;metal ion binding;protein binding;RNA binding;signal transducer activity	RNA degradation	1.049	0.549	0.955572	0.188771
Q92600	CCR4-NOT transcription complex subunit 9	metabolic process;regulation of biological process;response to stimulus	cytoplasm;cytosol;membrane;nucleus	protein binding	RNA degradation	1.027	0.695	0.990657	0.698187
P48509	CD151 antigen	cell organization and biogenesis;cell proliferation;cellular component movement;regulation of biological process;response to stimulus	cytosol;membrane	protein binding		0.668	0.708	1.86542e-05	0.340084
O95400	CD2 antigen cytoplasmic tail-binding protein 2	cell organization and biogenesis;metabolic process;regulation of biological process	cytoplasm;cytosol;nucleus	protein binding		0.931	1.04	0.946956	0.915505
Q15762	CD226 antigen	regulation of biological process;response to stimulus	cell surface;membrane	protein binding;receptor activity	Cell adhesion molecules (CAMs)	0.72	2.055	0.524348	0.195459
Q5ZPR3	CD276 antigen	cell proliferation;regulation of biological process;response to stimulus	membrane	protein binding	Cell adhesion molecules (CAMs)	0.982	0.878	0.990581	0.974806
Q9Y5K6	CD2-associated protein	cell division;cell organization and biogenesis;cellular component movement;metabolic process;regulation of biological process;response to stimulus	cytoplasm;cytoskeleton;membrane	protein binding;structural molecule activity	Bacterial invasion of epithelial cells	0.916	0.919	0.611982	0.995654
P16070	CD44 antigen	cell organization and biogenesis;cellular component movement;metabolic process;regulation of biological process;response to stimulus;transport	cell surface;cytosol;Golgi;membrane	protein binding;receptor activity;signal transducer activity	Hematopoietic cell lineage; MicroRNAs in cancer; Epstein-Barr virus infection; Proteoglycans in cancer; ECM-receptor interaction; Shigellosis	0.903	1.061	0.435459	0.796653
P13987	CD59 glycoprotein	cell organization and biogenesis;coagulation;regulation of biological process;response to stimulus;transport	cell surface;extracellular;membrane	protein binding	Hematopoietic cell lineage; Complement and coagulation cascades	0.932	2.348	0.962924	0.0012252
P08962	CD63 antigen	cell differentiation;cellular component movement;regulation of biological process;response to stimulus;transport	cell surface;endosome;extracellular;membrane;organelle lumen;vacuole	protein binding	Lysosome; Proteoglycans in cancer	1.005	0.997	0.99617	0.949465
P60033	CD81 antigen	cell proliferation;metabolic process;regulation of biological process;response to stimulus;transport	membrane	protein binding;receptor activity	B cell receptor signaling pathway; Malaria; Hepatitis C	0.76	0.782	0.000142879	0.529997
P21926	CD9 antigen	cell organization and biogenesis;cellular component movement;metabolic process;regulation of biological process;response to stimulus;transport	cell surface;membrane	protein binding	Hematopoietic cell lineage	0.748	0.923	2.76255e-05	0.981489
P14209	CD99 antigen	regulation of biological process	cytoplasm;membrane	protein binding	Cell adhesion molecules (CAMs); Leukocyte transendothelial migration	0.927	0.816	0.803989	0.867478
Q8TCZ2	CD99 antigen-like protein 2		membrane	protein binding		2.818	0.607	6.19567e-13	0.583073
Q00587	Cdc42 effector protein 1	cell organization and biogenesis;regulation of biological process;response to stimulus	cytoplasm;cytoskeleton;membrane	enzyme regulator activity;protein binding		1.024	1.797	0.995838	0.244898
O14613	Cdc42 effector protein 2	cell organization and biogenesis;regulation of biological process;response to stimulus	cytoplasm;cytoskeleton;cytosol;membrane	enzyme regulator activity;protein binding		0.778	0.01	0.679191	1.50937e-16
Q9UKI2	Cdc42 effector protein 3	cell organization and biogenesis;regulation of biological process;response to stimulus	cytoplasm;cytoskeleton;cytosol;membrane	enzyme regulator activity;protein binding		0.917	0.484	0.893131	0.0655604
Q15642	Cdc42-interacting protein 4	cell communication;cell organization and biogenesis;regulation of biological process;response to stimulus;transport	cytoplasm;cytoskeleton;cytosol;Golgi;membrane;vacuole	enzyme regulator activity;protein binding	Insulin signaling pathway	0.951	1.119	0.881966	0.568317
Q9NZ45	CDGSH iron-sulfur domain-containing protein 1	regulation of biological process	membrane;mitochondrion	metal ion binding;protein binding		1.116	1.173	0.683584	0.513984
Q8N5K1	CDGSH iron-sulfur domain-containing protein 2	metabolic process;regulation of biological process	endoplasmic reticulum;membrane;mitochondrion	metal ion binding;protein binding;RNA binding		1.245	1.168	0.273166	0.685994
Q96SN8	CDK5 regulatory subunit-associated protein 2	cell differentiation;cell organization and biogenesis;metabolic process;regulation of biological process	cytoplasm;cytoskeleton;cytosol;Golgi	DNA binding;protein binding		0.969	0.408	0.995838	0.264342
Q96JB5	CDK5 regulatory subunit-associated protein 3	cell organization and biogenesis;cell proliferation;metabolic process;regulation of biological process;response to stimulus	cytoplasm;cytoskeleton;cytosol;membrane;nucleus	protein binding		0.99	0.896	0.995838	0.983697
P51948	CDK-activating kinase assembly factor MAT1	cell organization and biogenesis;cell proliferation;metabolic process;regulation of biological process;response to stimulus	cytosol;nucleus	catalytic activity;enzyme regulator activity;metal ion binding;protein binding	Basal transcription factors; Nucleotide excision repair	1.003	0.946	0.995838	0.982113
Q9NXV6	CDKN2A-interacting protein	regulation of biological process;response to stimulus	nucleus	protein binding;RNA binding		0.532	1.036	0.0903032	0.960404
Q96HQ2	CDKN2AIP N-terminal-like protein	regulation of biological process;response to stimulus		protein binding		0.948	0.663	0.921536	0.175359
Q9BY67	Cell adhesion molecule 1	cell death;cell differentiation;cell organization and biogenesis;cell proliferation;development;regulation of biological process;response to stimulus	membrane	protein binding;receptor activity	Cell adhesion molecules (CAMs)	0.893	1.199	0.901436	0.693471
Q8NFZ8	Cell adhesion molecule 4		membrane	protein binding;receptor activity		0.874	0.773	0.31933	0.693471
Q8N163	Cell cycle and apoptosis regulator protein 2	cell death;cell organization and biogenesis;metabolic process;regulation of biological process;response to stimulus	cytoplasm;nucleus;organelle lumen;spliceosomal complex	enzyme regulator activity;protein binding;RNA binding		0.942	0.79	0.826777	0.444659
Q6WBX8	Cell cycle checkpoint control protein RAD9B	metabolic process;regulation of biological process;response to stimulus		catalytic activity;protein binding
O60671	Cell cycle checkpoint protein RAD1	metabolic process;regulation of biological process;response to stimulus	chromosome;nucleus	catalytic activity;DNA binding;protein binding		0.921	0.931	0.951952	0.983697
Q9NQS1	Cell death regulator Aven	cell death;regulation of biological process	membrane	protein binding		0.894	0.707	0.901946	0.785407
P60953	Cell division control protein 42 homolog	cell communication;cell differentiation;cell division;cell organization and biogenesis;cellular component movement;coagulation;metabolic process;regulation of biological process;response to stimulus;transport	cytoplasm;cytoskeleton;cytosol;membrane;vacuole	catalytic activity;nucleotide binding;protein binding	Viral carcinogenesis; Endocytosis; T cell receptor signaling pathway; Tight junction; Pathogenic Escherichia coli infection; Pancreatic cancer; Neurotrophin signaling pathway; VEGF signaling pathway; Rap1 signaling pathway; MAPK signaling pathway; Pathways in cancer; AGE-RAGE signaling pathway in diabetic complications; Renal cell carcinoma; Focal adhesion; Proteoglycans in cancer; Salmonella inf…	0.986	0.798	0.991919	0.550787
O75419	Cell division control protein 45 homolog	cell organization and biogenesis;metabolic process;regulation of biological process;response to stimulus	cytoplasm;nucleus	catalytic activity;DNA binding;protein binding	Cell cycle
Q99459	Cell division cycle 5-like protein	cell differentiation;cell organization and biogenesis;metabolic process;regulation of biological process;response to stimulus	cytoplasm;membrane;nucleus;spliceosomal complex	DNA binding;protein binding;RNA binding	Spliceosome	0.976	0.613	0.976031	0.0892877
O00311	Cell division cycle 7-related protein kinase	cell division;metabolic process;regulation of biological process;response to stimulus;transport	cytoplasm;nucleus	catalytic activity;metal ion binding;nucleotide binding;protein binding	Cell cycle	0.134	0.01	1.0001e-11	1.50937e-16
Q8IX12	Cell division cycle and apoptosis regulator protein 1	cell death;metabolic process;regulation of biological process	cytoplasm	DNA binding;protein binding;RNA binding		1.147	0.426	0.896441	0.309311
O75794	Cell division cycle protein 123 homolog	cell division;regulation of biological process	cytoplasm			0.919	0.844	0.864356	0.967276
Q13042	Cell division cycle protein 16 homolog	cell division;cell proliferation;metabolic process;regulation of biological process	cytoplasm;cytoskeleton;cytosol;nucleus	protein binding	Ubiquitin mediated proteolysis; Progesterone-mediated oocyte maturation; HTLV-I infection; Oocyte meiosis; Cell cycle	1.001	0.791	1	0.768589
Q86Y33	Cell division cycle protein 20 homolog B			enzyme regulator activity;protein binding		0.739	12.648	0.687762	2.26687e-10
Q12834	Cell division cycle protein 20 homolog	cell differentiation;cell division;cell organization and biogenesis;metabolic process;regulation of biological process	cytoplasm;cytoskeleton;cytosol	enzyme regulator activity;protein binding	Viral carcinogenesis; Ubiquitin mediated proteolysis; HTLV-I infection; Oocyte meiosis; Cell cycle	0.795	1.127	0.35498	0.793145
Q9UJX2	Cell division cycle protein 23 homolog	cell division;metabolic process;regulation of biological process	cytosol	catalytic activity;protein binding	Ubiquitin mediated proteolysis; Progesterone-mediated oocyte maturation; HTLV-I infection; Oocyte meiosis; Cell cycle	0.96	0.896	0.96933	0.999381
P30260	Cell division cycle protein 27 homolog	cell proliferation;metabolic process;regulation of biological process	cytoplasm;cytosol;nucleus	protein binding	Ubiquitin mediated proteolysis; Progesterone-mediated oocyte maturation; HTLV-I infection; Oocyte meiosis; Cell cycle	1.126	0.732	0.805183	0.871072
Q99618	Cell division cycle-associated protein 3	cell division;metabolic process	cytoplasm;cytosol	protein binding
Q9BXL8	Cell division cycle-associated protein 4	cell division	cytosol;membrane;nucleus	protein binding		0.01	4.487	1.77756e-16	2.4653e-09
Q9NX58	Cell growth-regulating nucleolar protein		nucleus	metal ion binding;protein binding;RNA binding
Q8WUJ3	Cell migration-inducing and hyaluronan-binding protein	metabolic process;regulation of biological process	cytoplasm;endoplasmic reticulum;extracellular;membrane;nucleus	catalytic activity;protein binding		100	100	1.77756e-16	1.50937e-16
Q99795	Cell surface A33 antigen		membrane	protein binding;receptor activity
P43121	Cell surface glycoprotein MUC18	regulation of biological process	extracellular;membrane;nucleus	protein binding		0.988	0.944	0.995838	0.993775
Q9UHN6	Cell surface hyaluronidase	development;metabolic process	membrane	catalytic activity;metal ion binding;protein binding		0.857	0.655	0.0828745	0.00347952
P62633	Cellular nucleic acid-binding protein	metabolic process;regulation of biological process	cytoplasm;cytosol;endoplasmic reticulum;nucleus	DNA binding;metal ion binding;protein binding;RNA binding		1.168	1.106	0.470258	0.719931
P29373	Cellular retinoic acid-binding protein 2	metabolic process;regulation of biological process;response to stimulus;transport	cytoplasm;cytosol;endoplasmic reticulum;nucleus	protein binding;transporter activity		1.03	1.086	0.936738	0.693471
P04637	Cellular tumor antigen p53	cell communication;cell death;cell differentiation;cell organization and biogenesis;cell proliferation;development;metabolic process;regulation of biological process;response to stimulus	cytoplasm;cytosol;endoplasmic reticulum;mitochondrion;nucleus;organelle lumen	catalytic activity;DNA binding;metal ion binding;nucleotide binding;protein binding;RNA binding	Viral carcinogenesis; Hepatitis B; Central carbon metabolism in cancer; Pancreatic cancer; MicroRNAs in cancer; Chronic myeloid leukemia; Epstein-Barr virus infection; Neurotrophin signaling pathway; Huntington's disease; Non-small cell lung cancer; MAPK signaling pathway; Endometrial cancer; Breast cancer; Colorectal cancer; Pathways in cancer; Prostate cancer; Thyroid hormone signaling pathway;…	0.968	0.782	0.941882	0.62683
P41208	Centrin-2	cell division;cell organization and biogenesis;metabolic process;regulation of biological process;response to stimulus	cytoplasm;cytoskeleton;cytosol;nucleus	metal ion binding;protein binding	Nucleotide excision repair	1.033	0.788	0.971169	0.924833
Q7Z7A1	Centriolin	cell division;metabolic process;regulation of biological process;transport	cytoplasm;cytoskeleton;cytosol;Golgi;membrane	catalytic activity;protein binding;transporter activity		1.327	5.917	0.41312	1.75088e-13
Q03188	Centromere protein C	cell division;cell organization and biogenesis	chromosome;cytosol;nucleus	DNA binding		0.969	1.397	0.977421	0.248648
P49454	Centromere protein F					0.724	0.812	0.22196	0.967276
Q9H3R5	Centromere protein H	cell organization and biogenesis	chromosome;cytosol;nucleus	protein binding
Q9NSP4	Centromere protein M	cell organization and biogenesis	chromosome;cytoplasm;cytosol;nucleus			1.06	0.787	0.950276	0.965804
O43264	Centromere/kinetochore protein zw10 homolog	cell division;cell organization and biogenesis;regulation of biological process;transport	chromosome;cytoplasm;cytoskeleton;cytosol;endoplasmic reticulum;membrane;nucleus	DNA binding;protein binding		1.065	0.859	0.789588	0.924833
Q02224	Centromere-associated protein E	cell division;cell organization and biogenesis;cellular component movement;development;regulation of biological process;transport	chromosome;cytoplasm;cytoskeleton;cytosol;membrane;nucleus	catalytic activity;motor activity;nucleotide binding;protein binding;transporter activity		0.928	0.865	0.72096	0.958372
O95684	Centrosomal protein 43	cell organization and biogenesis;metabolic process;regulation of biological process	cytoplasm;cytoskeleton;cytosol;nucleus	catalytic activity;enzyme regulator activity;protein binding		0.85	0.961	0.760401	0.983697
Q6ZU80	Centrosomal protein of 128 kDa	cellular component movement	cytoplasm;cytoskeleton	catalytic activity;motor activity		0.985	1.263	0.995465	0.400357
Q9UPN4	Centrosomal protein of 131 kDa	cell differentiation;cell organization and biogenesis;cellular component movement;development;metabolic process;regulation of biological process;transport	cytoplasm;cytoskeleton;cytosol	catalytic activity;motor activity;protein binding		1.013	1.381	0.995838	0.568317
Q9UPV0	Centrosomal protein of 164 kDa	cell division;cell organization and biogenesis;metabolic process;regulation of biological process;response to stimulus	cytoplasm;cytoskeleton;cytosol;Golgi;nucleus	catalytic activity;motor activity;nucleotide binding;protein binding		1.076	0.79	0.95564	0.967276
Q5SW79	Centrosomal protein of 170 kDa		cytoplasm;cytoskeleton;cytosol;membrane	protein binding		1.111	0.96	0.756251	0.958662
Q9Y4F5	Centrosomal protein of 170 kDa protein B		cytoplasm;cytoskeleton	protein binding
Q8TEP8	Centrosomal protein of 192 kDa					0.957	1.98	0.909693	4.66377e-11
O15078	Centrosomal protein of 290 kDa	cell organization and biogenesis;regulation of biological process;transport	cytoplasm;cytoskeleton;cytosol;extracellular;membrane;nucleus;organelle lumen	protein binding
Q9C0D2	Centrosomal protein of 295 kDa	regulation of biological process	cytoplasm;cytoskeleton			0.821	0.224	0.901946	0.0155655
Q9BYV8	Centrosomal protein of 41 kDa	cell organization and biogenesis;metabolic process;regulation of biological process;transport	cytoplasm;cytoskeleton;cytosol;membrane	protein binding		0.961	0.859	0.962924	0.976752
Q9C0F1	Centrosomal protein of 44 kDa		cytoplasm;cytoskeleton	protein binding		0.948	0.707	0.984332	0.8803
Q86XR8	Centrosomal protein of 57 kDa	cell organization and biogenesis;metabolic process;regulation of biological process;response to stimulus;transport	cytoplasm;cytoskeleton;cytosol;Golgi;nucleus	protein binding
Q8TAP6	Centrosomal protein of 76 kDa	regulation of biological process	cytoplasm;cytoskeleton;cytosol	protein binding		0.75	0.592	0.559689	0.693349
Q5JTW2	Centrosomal protein of 78 kDa	cell organization and biogenesis;regulation of biological process	cytoplasm;cytoskeleton;cytosol	protein binding		1.295	1.948	0.284705	0.0133542
Q6P2H3	Centrosomal protein of 85 kDa	cell organization and biogenesis;cellular component movement;regulation of biological process	cytoplasm;cytoskeleton;cytosol;Golgi;nucleus	catalytic activity;motor activity;protein binding;structural molecule activity		0.01	1.79	1.77756e-16	0.556189
Q9BV73	Centrosome-associated protein CEP250	cell organization and biogenesis;metabolic process;regulation of biological process;transport	cytoplasm;cytoskeleton;cytosol	protein binding;transporter activity		1.023	1.746	0.992265	0.230484
Q16739	Ceramide glucosyltransferase	metabolic process	Golgi;membrane	catalytic activity	Sphingolipid metabolism; Metabolic pathways
Q96G23	Ceramide synthase 2	metabolic process;regulation of biological process	endoplasmic reticulum;membrane;nucleus	catalytic activity;DNA binding;protein binding	Sphingolipid metabolism; Sphingolipid signaling pathway; Metabolic pathways	0.605	0.776	8.53144e-06	0.868492
Q8N5B7	Ceramide synthase 5	metabolic process	endoplasmic reticulum;membrane;nucleus	catalytic activity;DNA binding	Sphingolipid metabolism; Sphingolipid signaling pathway; Metabolic pathways	0.646	0.716	0.0828745	0.896215
Q6ZMG9	Ceramide synthase 6	metabolic process	endoplasmic reticulum;membrane;nucleus	catalytic activity;DNA binding	Sphingolipid metabolism; Sphingolipid signaling pathway; Metabolic pathways	0.646	0.891	0.0828745	0.99986
Q9Y5P4	Ceramide transfer protein	cell organization and biogenesis;cell proliferation;metabolic process;regulation of biological process;response to stimulus;transport	cytoplasm;cytosol;endoplasmic reticulum;Golgi;membrane;mitochondrion	catalytic activity;protein binding		1.007	0.952	0.995838	0.980963
Q9NTU7	Cerebellin-4	transport	extracellular	protein binding		100	1.062	1.77756e-16	0.909883
Q9BSQ5	Cerebral cavernous malformations 2 protein	cell differentiation;cell organization and biogenesis;development;metabolic process;regulation of biological process;response to stimulus	cytoplasm;mitochondrion	protein binding		0.979	1.159	0.995838	0.851167
Q49AH0	Cerebral dopamine neurotrophic factor	cell differentiation;cell organization and biogenesis;regulation of biological process	endoplasmic reticulum;extracellular	protein binding		1.103	1.449	0.857122	0.316485
Q9NWW5	Ceroid-lipofuscinosis neuronal protein 6	cell organization and biogenesis;cellular homeostasis;metabolic process;regulation of biological process	endoplasmic reticulum;membrane;organelle lumen	protein binding
P00450	Ceruloplasmin	cellular homeostasis;metabolic process;transport	extracellular;membrane;organelle lumen	catalytic activity;metal ion binding;protein binding	Porphyrin and chlorophyll metabolism
Q9UFW8	CGG triplet repeat-binding protein 1	metabolic process;regulation of biological process	nucleus	DNA binding;protein binding		0.933	0.783	0.950226	0.90439
Q13370	cGMP-inhibited 3',5'-cyclic phosphodiesterase B	metabolic process;regulation of biological process;response to stimulus	cytosol;endoplasmic reticulum;Golgi;membrane	catalytic activity;metal ion binding;protein binding	Insulin signaling pathway; cGMP-PKG signaling pathway; Renin secretion; Purine metabolism; Progesterone-mediated oocyte maturation; Morphine addiction; Glucagon signaling pathway; cAMP signaling pathway; Regulation of lipolysis in adipocytes
Q9HD42	Charged multivesicular body protein 1a	cell communication;cell division;cell organization and biogenesis;metabolic process;regulation of biological process;response to stimulus;transport	chromosome;cytoplasm;endosome;membrane;nucleus	catalytic activity;metal ion binding;protein binding	Endocytosis	1.055	1.296	0.881162	0.155888
Q7LBR1	Charged multivesicular body protein 1b	cell division;cell organization and biogenesis;regulation of biological process;transport	cytoplasm;cytosol;endosome;membrane;nucleus	protein binding	Endocytosis	1.437	100	0.00259991	1.50937e-16
O43633	Charged multivesicular body protein 2a	cell communication;cell organization and biogenesis;metabolic process;regulation of biological process;response to stimulus;transport	chromosome;cytosol;endosome;membrane	protein binding	Endocytosis	1.026	1.028	0.950226	0.899689
Q9Y3E7	Charged multivesicular body protein 3	cell communication;cell death;cell division;cell organization and biogenesis;metabolic process;regulation of biological process;response to stimulus;transport	cytoplasm;cytosol;endosome;membrane	protein binding	Endocytosis	0.999	0.903	0.99617	0.990189
Q9BY43	Charged multivesicular body protein 4a	cell communication;cell organization and biogenesis;metabolic process;regulation of biological process;response to stimulus;transport	cytoplasm;cytosol;endosome;membrane;nucleus	protein binding	Endocytosis	1.073	1.031	0.782886	0.865205
Q9H444	Charged multivesicular body protein 4b	cell communication;cell organization and biogenesis;metabolic process;regulation of biological process;response to stimulus;transport	cytoplasm;cytosol;endosome;membrane;nucleus	protein binding	Endocytosis	0.876	0.927	0.203007	0.990862
Q9NZZ3	Charged multivesicular body protein 5	cell organization and biogenesis;regulation of biological process;transport	cytoplasm;cytosol;endosome;membrane;nucleus	protein binding	Endocytosis	1.02	0.972	0.980002	0.965657
Q96FZ7	Charged multivesicular body protein 6	cell communication;cell organization and biogenesis;metabolic process;regulation of biological process;response to stimulus;transport	cytosol;endosome;membrane	protein binding	Endocytosis
Q8WUX9	Charged multivesicular body protein 7	cell organization and biogenesis;transport	chromosome;cytoplasm;cytosol;nucleus	protein binding;transporter activity	Endocytosis	0.99	1.205	0.995838	0.626043
O60921	Checkpoint protein HUS1	metabolic process;regulation of biological process;response to stimulus	cytoplasm;cytosol;nucleus	protein binding		0.976	0.958	0.998083	0.979292
Q9BWS9	Chitinase domain-containing protein 1	defense response;metabolic process;regulation of biological process;response to stimulus;transport	endosome;extracellular;membrane;nucleus;organelle lumen;vacuole	catalytic activity;protein binding		0.986	0.967	0.99617	0.95501
Q9BT22	Chitobiosyldiphosphodolichol beta-mannosyltransferase	metabolic process	endoplasmic reticulum;membrane	catalytic activity	N-Glycan biosynthesis; Metabolic pathways	0.883	0.762	0.876717	0.868492
Q13231	Chitotriosidase-1	metabolic process;response to stimulus;transport	extracellular;organelle lumen;vacuole	catalytic activity	Amino sugar and nucleotide sugar metabolism; Metabolic pathways
O00299	Chloride intracellular channel protein 1	metabolic process;regulation of biological process;response to stimulus;transport	cytoplasm;membrane;mitochondrion;nucleus	catalytic activity;protein binding;transporter activity		0.923	0.947	0.652019	0.994762
Q9Y696	Chloride intracellular channel protein 4	cell differentiation;cell organization and biogenesis;cellular homeostasis;metabolic process;regulation of biological process;response to stimulus;transport	cell surface;cytoplasm;cytoskeleton;cytosol;membrane;mitochondrion;nucleus	catalytic activity;protein binding;transporter activity		1.025	0.978	0.929132	0.979292
Q9NZA1	Chloride intracellular channel protein 5	cell organization and biogenesis;metabolic process;regulation of biological process;transport	cytoplasm;cytoskeleton;Golgi;membrane;nucleus	catalytic activity;protein binding;transporter activity		100	100	1.77756e-16	1.50937e-16
P05108	Cholesterol side-chain cleavage enzyme, mitochondrial	metabolic process	membrane;mitochondrion;organelle lumen	catalytic activity;metal ion binding	Ovarian steroidogenesis; Aldosterone synthesis and secretion; Metabolic pathways; Steroid hormone biosynthesis
P35790	Choline kinase alpha	metabolic process;regulation of biological process;response to stimulus;transport	cytoplasm;cytosol	catalytic activity;nucleotide binding;protein binding;signal transducer activity	Choline metabolism in cancer; Glycerophospholipid metabolism; Metabolic pathways
Q8IWA5	Choline transporter-like protein 2	metabolic process;regulation of biological process;response to stimulus;transport	membrane	signal transducer activity;transporter activity	Choline metabolism in cancer	0.637	1.073	0.000362231	0.761288
Q9Y259	Choline/ethanolamine kinase	metabolic process	cytosol	catalytic activity;nucleotide binding	Choline metabolism in cancer; Glycerophospholipid metabolism; Metabolic pathways
P49585	Choline-phosphate cytidylyltransferase A	metabolic process	cytoplasm;cytosol;endoplasmic reticulum;membrane	catalytic activity;protein binding	Choline metabolism in cancer; Glycerophospholipid metabolism; Metabolic pathways	1.025	1.034	0.950927	0.885174
Q6UVK1	Chondroitin sulfate proteoglycan 4	cell differentiation;cell proliferation;cellular component movement;development;metabolic process;regulation of biological process;response to stimulus	cell surface;extracellular;membrane;organelle lumen	protein binding;signal transducer activity
Q8IZ52	Chondroitin sulfate synthase 2	metabolic process	cytoplasm;cytosol;Golgi;membrane;mitochondrion;organelle lumen	catalytic activity;metal ion binding;protein binding	Metabolic pathways; Glycosaminoglycan biosynthesis - chondroitin sulfate / dermatan sulfate	1.346	1.198	0.192028	0.703758
Q13112	Chromatin assembly factor 1 subunit B	cell organization and biogenesis;metabolic process;regulation of biological process;response to stimulus	cytoplasm;cytosol;nucleus	protein binding		0.886	0.668	0.885954	0.668711
Q8IXM2	Chromatin complexes subunit BAP18	cell organization and biogenesis	cytosol;nucleus	DNA binding;protein binding		0.959	0.746	0.962593	0.782733
Q9Y3Y2	Chromatin target of PRMT1 protein	metabolic process;regulation of biological process;transport	nucleus	DNA binding;nucleotide binding;protein binding;RNA binding		0.894	0.577	0.939621	0.679402
Q9ULG1	Chromatin-remodeling ATPase INO80	cell division;cell organization and biogenesis;metabolic process;regulation of biological process;response to stimulus	cytoskeleton;membrane;nucleus	catalytic activity;DNA binding;nucleotide binding;protein binding
P83916	Chromobox protein homolog 1	regulation of biological process	chromosome;nucleus	protein binding		0.899	0.833	0.640311	0.91381
Q13185	Chromobox protein homolog 3	cell organization and biogenesis;metabolic process;regulation of biological process	chromosome;membrane;nucleus	protein binding		0.944	0.963	0.84599	0.990862
P45973	Chromobox protein homolog 5	coagulation;regulation of biological process	chromosome;nucleus	protein binding		1.117	0.578	0.497266	0.0140339
Q86WJ1	Chromodomain-helicase-DNA-binding protein 1-like	cell organization and biogenesis;metabolic process;regulation of biological process;response to stimulus	cytosol;membrane;nucleus	catalytic activity;nucleotide binding;protein binding
O14647	Chromodomain-helicase-DNA-binding protein 2	cell differentiation;cell organization and biogenesis;metabolic process;regulation of biological process;response to stimulus	nucleus	catalytic activity;DNA binding;nucleotide binding;protein binding;RNA binding		1.34	0.88	0.782886	0.990862
Q14839	Chromodomain-helicase-DNA-binding protein 4	cell organization and biogenesis;metabolic process;regulation of biological process	cytoplasm;cytoskeleton;membrane;nucleus	catalytic activity;DNA binding;metal ion binding;nucleotide binding;protein binding	Viral carcinogenesis	1.035	0.621	0.913267	0.00401303
Q8TDI0	Chromodomain-helicase-DNA-binding protein 5	cell differentiation;cell organization and biogenesis;metabolic process;regulation of biological process	cytosol;membrane;nucleus	catalytic activity;DNA binding;metal ion binding;nucleotide binding;protein binding		0.01	0.807	1.77756e-16	0.974806
Q8TD26	Chromodomain-helicase-DNA-binding protein 6	cell organization and biogenesis;metabolic process;regulation of biological process;response to stimulus	nucleus	catalytic activity;DNA binding;nucleotide binding;protein binding		0.77	0.723	0.379148	0.83145
Q9HCK8	Chromodomain-helicase-DNA-binding protein 8	cell organization and biogenesis;metabolic process;regulation of biological process;response to stimulus	nucleus	catalytic activity;DNA binding;nucleotide binding;protein binding	Wnt signaling pathway	1.002	1.025	0.99617	0.952801
Q96JM3	Chromosome alignment-maintaining phosphoprotein 1	cell organization and biogenesis	chromosome;cytoplasm;cytoskeleton;nucleus	metal ion binding;protein binding		0.952	0.736	0.955572	0.74655
Q8WVB6	Chromosome transmission fidelity protein 18 homolog	metabolic process;regulation of biological process;response to stimulus	cytosol;membrane;nucleus	catalytic activity;DNA binding;nucleotide binding;protein binding		0.995	0.837	1	0.983697
O95239	Chromosome-associated kinesin KIF4A	cell organization and biogenesis;cellular component movement;metabolic process;transport	chromosome;cytoplasm;cytoskeleton;cytosol;membrane;nucleus	catalytic activity;DNA binding;metal ion binding;motor activity;nucleotide binding;protein binding		1.08	0.657	0.524427	0.00383973
Q2VIQ3	Chromosome-associated kinesin KIF4B	cell organization and biogenesis;cellular component movement;metabolic process;transport	cytoplasm;cytoskeleton;cytosol;nucleus	catalytic activity;DNA binding;metal ion binding;motor activity;nucleotide binding;protein binding;transporter activity
Q5JU67	Cilia- and flagella-associated protein 157	cell differentiation;cell organization and biogenesis	cytoplasm;cytoskeleton;cytosol;membrane	protein binding
Q9Y6A4	Cilia- and flagella-associated protein 20	cell organization and biogenesis;development;metabolic process;regulation of biological process	cytoplasm;cytoskeleton;nucleus	protein binding;RNA binding		0.982	0.882	1	0.985493
Q4G0U5	Cilia- and flagella-associated protein 221	cell organization and biogenesis;cellular component movement	cytoplasm;cytoskeleton	protein binding
P57076	Cilia- and flagella-associated protein 298	cell organization and biogenesis;regulation of biological process	cytoplasm;cytoskeleton;cytosol;nucleus			0.94	0.942	0.901436	0.974806
Q96G28	Cilia- and flagella-associated protein 36		cytoplasm;nucleus	protein binding		0.781	0.791	0.470267	0.969864
Q8IYW2	Cilia- and flagella-associated protein 46	cell organization and biogenesis;cellular component movement	cytoplasm;cytoskeleton	protein binding		0.924	0.87	0.950927	0.981489
Q6ZTR5	Cilia- and flagella-associated protein 47					0.845	0.439	0.860867	0.260306
Q96MR6	Cilia- and flagella-associated protein 57	cell organization and biogenesis;cellular component movement;metabolic process;regulation of biological process	cytoskeleton	catalytic activity;motor activity;protein binding		0.62	0.01	0.359197	1.50937e-16
Q8NHU2	Cilia- and flagella-associated protein 61	cell organization and biogenesis;cellular component movement;metabolic process	cytoplasm;cytoskeleton	catalytic activity		1.221	0.923	0.426189	0.99183
Q9C0B2	Cilia- and flagella-associated protein 74	cell organization and biogenesis	cytoplasm;cytoskeleton
Q7Z7H3	Ciliogenesis-associated TTC17-interacting protein	cell organization and biogenesis	cytoplasm;cytoskeleton;membrane;nucleus	protein binding
Q9P2M7	Cingulin	regulation of biological process;response to stimulus	membrane	catalytic activity;motor activity;protein binding	Tight junction	1.482	0.01	0.534347	1.50937e-16
Q0VF96	Cingulin-like protein 1	cell organization and biogenesis;cellular component movement;metabolic process;regulation of biological process;transport	cytoplasm;cytoskeleton	catalytic activity;motor activity;protein binding;structural molecule activity;transporter activity		0.91	0.956	0.806193	0.967276
Q9ULV3	Cip1-interacting zinc finger protein		membrane;nucleus	metal ion binding;protein binding
Q8IV76	Circadian clock protein PASD1	regulation of biological process	nucleus	protein binding		1.121	1.034	0.839314	0.92045
O75390	Citrate synthase, mitochondrial	metabolic process	mitochondrion;nucleus;organelle lumen	catalytic activity;RNA binding	Citrate cycle (TCA cycle); Carbon metabolism; Biosynthesis of amino acids; 2-Oxocarboxylic acid metabolism; Metabolic pathways; Glyoxylate and dicarboxylate metabolism	1.068	0.849	0.641563	0.74255
O14578	Citron Rho-interacting kinase	cell death;cell differentiation;cell division;cell organization and biogenesis;development;metabolic process;regulation of biological process;response to stimulus;transport	cytoplasm;cytosol;membrane	catalytic activity;metal ion binding;motor activity;nucleotide binding;protein binding;structural molecule activity;transporter activity		1.061	0.633	0.964703	0.761408
O60271	C-Jun-amino-terminal kinase-interacting protein 4	cell differentiation;cell organization and biogenesis;regulation of biological process;transport	cytoplasm;cytosol	protein binding;structural molecule activity		0.995	0.96	1	0.99183
Q96MX0	CKLF-like MARVEL transmembrane domain-containing protein 3	regulation of biological process;response to stimulus	cytoplasm;membrane	protein binding		0.362	0.863	0.000407423	0.99183
Q00610	Clathrin heavy chain 1	cell differentiation;cell division;cell organization and biogenesis;cellular component movement;metabolic process;regulation of biological process;response to stimulus;transport	cytoplasm;cytoskeleton;cytosol;endosome;membrane;vacuole	protein binding;RNA binding;structural molecule activity	Lysosome; Endocytosis; Huntington's disease; Endocrine and other factor-regulated calcium reabsorption; Bacterial invasion of epithelial cells; Synaptic vesicle cycle	0.949	0.91	0.873807	0.955302
Q8NHS4	Clathrin heavy chain linker domain-containing protein 1			protein binding		1.023	1.054	0.995838	0.952801
Q14677	Clathrin interactor 1	cell organization and biogenesis;transport	cytoplasm;cytosol;Golgi;membrane	protein binding		0.999	0.893	1	0.983697
P09496	Clathrin light chain A	cell division;cell organization and biogenesis;cellular component movement;metabolic process;transport	cytoplasm;cytoskeleton;cytosol;membrane	protein binding;structural molecule activity	Lysosome; Endocytosis; Huntington's disease; Endocrine and other factor-regulated calcium reabsorption; Bacterial invasion of epithelial cells; Synaptic vesicle cycle	0.919	1.132	0.60895	0.509898
P09497	Clathrin light chain B	cell organization and biogenesis;transport	cytosol;membrane	protein binding;structural molecule activity	Lysosome; Endocytosis; Huntington's disease; Endocrine and other factor-regulated calcium reabsorption; Bacterial invasion of epithelial cells; Synaptic vesicle cycle	0.98	1.77	0.985732	8.72005e-05
O95500	Claudin-14	cell organization and biogenesis	endoplasmic reticulum;membrane	protein binding;structural molecule activity	Tight junction; Cell adhesion molecules (CAMs); Leukocyte transendothelial migration; Hepatitis C
Q8IUQ0	Clavesin-1	cell organization and biogenesis;transport	endosome;Golgi;membrane	transporter activity		1.172	1.447	0.647604	0.32195
Q5SYC1	Clavesin-2	cell organization and biogenesis;transport	endosome;Golgi;membrane	transporter activity
Q10570	Cleavage and polyadenylation specificity factor subunit 1	metabolic process;transport	nucleus	protein binding;RNA binding	mRNA surveillance pathway
Q9P2I0	Cleavage and polyadenylation specificity factor subunit 2	metabolic process;transport	membrane;nucleus	protein binding;RNA binding	mRNA surveillance pathway	0.936	0.734	0.86461	0.490076
Q9UKF6	Cleavage and polyadenylation specificity factor subunit 3	metabolic process;transport	nucleus	catalytic activity;metal ion binding;protein binding;RNA binding	mRNA surveillance pathway	1.004	0.827	0.995838	0.758489
O43809	Cleavage and polyadenylation specificity factor subunit 5	cell organization and biogenesis;metabolic process	nucleus	catalytic activity;protein binding;RNA binding	mRNA surveillance pathway	0.955	0.883	0.889618	0.949465
Q16630	Cleavage and polyadenylation specificity factor subunit 6	cell organization and biogenesis;metabolic process	membrane;nucleus	protein binding;RNA binding	mRNA surveillance pathway	1.001	0.952	1	0.999025
Q8N684	Cleavage and polyadenylation specificity factor subunit 7	cell organization and biogenesis;metabolic process	membrane;nucleus	protein binding;RNA binding	mRNA surveillance pathway	1.043	1	0.941882	0.935529
Q05048	Cleavage stimulation factor subunit 1	metabolic process	nucleus	protein binding;RNA binding	mRNA surveillance pathway	0.948	1.043	0.905524	0.851167
P33240	Cleavage stimulation factor subunit 2	metabolic process	nucleus	protein binding;RNA binding	mRNA surveillance pathway	0.875	1.058	0.244749	0.773887
O96005	Cleft lip and palate transmembrane protein 1	cell differentiation;development;regulation of biological process	membrane	protein binding		0.61	0.604	0.00162304	0.282963
Q96KA5	Cleft lip and palate transmembrane protein 1-like protein	cell death	membrane			0.707	1.242	0.176626	0.623428
Q7Z460	CLIP-associating protein 1	cell division;cell organization and biogenesis;regulation of biological process	chromosome;cytoplasm;cytoskeleton;cytosol;Golgi;membrane	protein binding		0.935	0.705	0.855229	0.337134
O75122	CLIP-associating protein 2					1.047	0.785	0.897795	0.743273
Q8N2M8	CLK4-associating serine/arginine rich protein	metabolic process	nucleus	protein binding		100	100	1.77756e-16	1.50937e-16
O75153	Clustered mitochondria protein homolog	cell organization and biogenesis	cytoplasm	protein binding;RNA binding		0.94	0.948	0.844903	0.994798
P10909	Clusterin	cell death;cell organization and biogenesis;cell proliferation;defense response;metabolic process;regulation of biological process;response to stimulus;transport	cell surface;cytoplasm;cytosol;endoplasmic reticulum;extracellular;Golgi;membrane;mitochondrion;nucleus;organelle lumen	catalytic activity;protein binding	Complement and coagulation cascades	1.111	1.006	0.804294	0.952801
Q8IY22	C-Maf-inducing protein		cytoplasm;cytosol;nucleus	protein binding		0.986	0.752	1	0.861822
Q99417	c-Myc-binding protein	metabolic process;regulation of biological process	cytoplasm;cytosol;mitochondrion;nucleus	protein binding		1.186	0.903	0.101293	0.990862
Q14019	Coactosin-like protein	defense response;response to stimulus;transport	cytoplasm;cytoskeleton;extracellular;nucleus;organelle lumen	protein binding		0.995	1.108	1	0.548241
P00451	Coagulation factor VIII	cell organization and biogenesis;coagulation;defense response;metabolic process;response to stimulus;transport	extracellular;membrane;organelle lumen	catalytic activity;metal ion binding;protein binding	Complement and coagulation cascades
P00742	Coagulation factor X	coagulation;metabolic process;regulation of biological process;response to stimulus;transport	extracellular;membrane;organelle lumen	catalytic activity;metal ion binding;protein binding	Complement and coagulation cascades	0.631	2.218	0.00129907	1.17884e-06
P00488	Coagulation factor XIII A chain	coagulation;metabolic process;response to stimulus;transport	cytoplasm;extracellular;organelle lumen	catalytic activity;metal ion binding	Complement and coagulation cascades	0.972	0.798	0.980209	0.916034
P53621	Coatomer subunit alpha	regulation of biological process;transport	cytoplasm;cytosol;extracellular;Golgi;membrane	protein binding;structural molecule activity		1.015	0.877	0.962924	0.865516
P53618	Coatomer subunit beta	transport	cytoplasm;cytosol;Golgi;membrane	protein binding;structural molecule activity		0.949	0.855	0.876717	0.761288
P35606	Coatomer subunit beta'	transport	cytoplasm;cytosol;Golgi;membrane	protein binding;structural molecule activity		1.022	0.937	0.939621	0.983964
P48444	Coatomer subunit delta	response to stimulus;transport	cytoplasm;cytosol;endoplasmic reticulum;Golgi;membrane	RNA binding		1.019	0.893	0.950247	0.919024
O14579	Coatomer subunit epsilon	transport	cytoplasm;cytosol;Golgi;membrane	protein binding;structural molecule activity		1.006	0.852	0.986133	0.799942
Q9Y678	Coatomer subunit gamma-1	cellular component movement;transport	cytoplasm;cytosol;Golgi;membrane	protein binding;structural molecule activity		0.972	0.896	0.970851	0.924833
Q9UBF2	Coatomer subunit gamma-2	transport	cytoplasm;cytosol;Golgi;membrane	structural molecule activity		0.971	0.879	0.964136	0.90439
P61923	Coatomer subunit zeta-1	transport	cytoplasm;cytosol;Golgi;membrane			1.071	0.958	0.695234	0.99183
P27352	Cobalamin binding intrinsic factor	metabolic process;transport	endosome;extracellular;membrane;organelle lumen		Vitamin digestion and absorption	0.948	0.01	0.928124	1.50937e-16
Q9H3L0	Cobalamin trafficking protein CblD	metabolic process	cytoplasm;cytosol;mitochondrion	protein binding		8.357	100	1.77756e-16	1.50937e-16
Q8IUF1	COBW domain-containing protein 2			nucleotide binding		0.988	1.08	0.995838	0.747901
Q4V339	COBW domain-containing protein 6			nucleotide binding		0.879	1.803	0.737643	0.00158862
O00748	Cocaine esterase	metabolic process	endoplasmic reticulum;organelle lumen	catalytic activity	Drug metabolism - other enzymes	0.961	13.525	0.964136	1.50937e-16
P23528	Cofilin-1	cell organization and biogenesis;cellular component movement;metabolic process;regulation of biological process;response to stimulus	cytoplasm;cytoskeleton;cytosol;membrane;nucleus	protein binding	Pertussis; Regulation of actin cytoskeleton; Fc gamma R-mediated phagocytosis; Axon guidance	1.055	0.992	0.745463	0.965213
Q9Y281	Cofilin-2	cell organization and biogenesis;cellular homeostasis;regulation of biological process	cytoplasm;cytoskeleton;nucleus	protein binding	Pertussis; Regulation of actin cytoskeleton; Fc gamma R-mediated phagocytosis; Axon guidance	1.039	0.946	0.936761	0.983697
Q8WVM7	Cohesin subunit SA-1	cell division;cell organization and biogenesis;metabolic process;regulation of biological process	chromosome;cytosol;nucleus	protein binding	Cell cycle
Q8N3U4	Cohesin subunit SA-2	cell division;cell organization and biogenesis;regulation of biological process	chromosome;cytosol;membrane;nucleus	protein binding	Cell cycle	0.937	0.484	0.977359	0.236884
Q6P1N0	Coiled-coil and C2 domain-containing protein 1A	metabolic process;regulation of biological process;response to stimulus	cytoplasm;cytoskeleton;cytosol;membrane;nucleus	DNA binding;protein binding;signal transducer activity		1.068	0.792	0.87748	0.83145
Q5T0F9	Coiled-coil and C2 domain-containing protein 1B	metabolic process;regulation of biological process	nucleus	DNA binding;protein binding		0.893	1.024	0.895855	0.954216
Q8TBZ0	Coiled-coil domain-containing protein 110	cell organization and biogenesis;cellular component movement;metabolic process;regulation of biological process	nucleus	protein binding
Q96NT0	Coiled-coil domain-containing protein 115	cellular homeostasis;response to stimulus	endoplasmic reticulum;endosome;membrane;vacuole	protein binding		1.084	0.887	0.967165	0.999381
Q8WUD4	Coiled-coil domain-containing protein 12	metabolic process	cytoplasm	catalytic activity;nucleotide binding;protein binding	Spliceosome	0.721	0.876	0.0800229	0.983697
Q96CT7	Coiled-coil domain-containing protein 124	cell division	cytoplasm;cytoskeleton	RNA binding		0.963	1.014	0.932953	0.901257
Q86Z20	Coiled-coil domain-containing protein 125	regulation of biological process;transport	cytoplasm;Golgi			1.001	0.886	0.995838	0.994389
Q9H6E4	Coiled-coil domain-containing protein 134		cytoplasm;endoplasmic reticulum;extracellular;membrane;nucleus			0.944	0.924	0.86461	0.995316
Q96JN2	Coiled-coil domain-containing protein 136	cell differentiation;cell organization and biogenesis	membrane	protein binding
Q6ZP82	Coiled-coil domain-containing protein 141		cytoplasm;cytoskeleton	protein binding
A2RUR9	Coiled-coil domain-containing protein 144A			catalytic activity;motor activity
Q8NCX0	Coiled-coil domain-containing protein 150	regulation of biological process		catalytic activity;motor activity;protein binding		0.711	2.518	0.529139	0.0231711
Q4G0S7	Coiled-coil domain-containing protein 152
Q569K6	Coiled-coil domain-containing protein 157	metabolic process				1.041	1.051	0.991919	0.949364
Q5M9N0	Coiled-coil domain-containing protein 158	cell organization and biogenesis;metabolic process		catalytic activity;motor activity		0.01	1.324	1.77756e-16	0.729697
A6NGH7	Coiled-coil domain-containing protein 160
Q96LX7	Coiled-coil domain-containing protein 17			protein binding
Q9P1Z9	Coiled-coil domain-containing protein 180					0.993	0.998	0.99617	0.945402
Q7Z3E2	Coiled-coil domain-containing protein 186					0.949	0.433	0.992265	0.39017
O60826	Coiled-coil domain-containing protein 22	cellular homeostasis;metabolic process;regulation of biological process;transport	cytosol;endosome	protein binding		0.994	0.984	0.995838	0.949151
Q86WR0	Coiled-coil domain-containing protein 25			protein binding		1.052	0.991	0.890346	0.940171
Q2M243	Coiled-coil domain-containing protein 27	metabolic process
Q9BV29	Coiled-coil domain-containing protein 32			protein binding		0.621	0.177	0.0105415	6.23835e-10
Q9UFE4	Coiled-coil domain-containing protein 39	cell organization and biogenesis;cellular component movement;metabolic process;regulation of biological process	cytoplasm;cytoskeleton			2.393	4.585	1.77756e-16	1.50937e-16
Q4G0X9	Coiled-coil domain-containing protein 40	cell organization and biogenesis;cellular component movement;regulation of biological process	cytoplasm			100	100	1.77756e-16	1.50937e-16
Q96MW1	Coiled-coil domain-containing protein 43			protein binding		0.969	1.123	0.971169	0.641218
Q96A33	Coiled-coil domain-containing protein 47	cell differentiation;cell organization and biogenesis;metabolic process;regulation of biological process;response to stimulus	endoplasmic reticulum;membrane	metal ion binding;protein binding;RNA binding		0.937	0.921	0.767689	0.990212
Q8IVM0	Coiled-coil domain-containing protein 50		cytoplasm;cytosol	protein binding		0.986	0.789	1	0.923472
Q2TAC2	Coiled-coil domain-containing protein 57					0.758	0.574	0.200736	0.342645
Q4VC31	Coiled-coil domain-containing protein 58		mitochondrion			0.997	1.052	0.998398	0.790319
Q16204	Coiled-coil domain-containing protein 6	cell organization and biogenesis;metabolic process	cytoplasm;cytoskeleton;cytosol	protein binding;structural molecule activity	Pathways in cancer; Thyroid cancer	0.957	1.078	0.908817	0.72826
A2RUB6	Coiled-coil domain-containing protein 66					1.034	1.386	0.990581	0.563185
Q96LY2	Coiled-coil domain-containing protein 74B					1.004	0.742	0.995307	0.845889
A6NKD9	Coiled-coil domain-containing protein 85C	development				1.051	1.18	0.955572	0.759344
Q9H6F5	Coiled-coil domain-containing protein 86		nucleus	protein binding;RNA binding		1.077	2.49	0.96464	0.0492534
Q9Y3X0	Coiled-coil domain-containing protein 9			protein binding;RNA binding		0.976	1.201	0.995838	0.66359
Q9GZT6	Coiled-coil domain-containing protein 90B, mitochondrial		membrane;mitochondrion	protein binding		1.166	0.972	0.601459	0.971306
Q7Z6B0	Coiled-coil domain-containing protein 91	transport	cytosol;Golgi;membrane	protein binding		100	100	1.77756e-16	1.50937e-16
Q567U6	Coiled-coil domain-containing protein 93	transport	endosome	protein binding		1.141	0.839	0.620743	0.967276
Q2M329	Coiled-coil domain-containing protein 96		cytoplasm;cytoskeleton
Q96F63	Coiled-coil domain-containing protein 97					1.037	0.897	0.975938	0.99183
Q7Z5L2	Coiled-coil domain-containing protein R3HCC1L					0.775	0.995	0.775628	0.974806
Q96BP2	Coiled-coil-helix-coiled-coil-helix domain-containing protein 1	cell organization and biogenesis;metabolic process	cytosol;membrane;mitochondrion;nucleus;ribosome	protein binding;RNA binding		1.094	1.239	0.872642	0.551857
Q8WYQ3	Coiled-coil-helix-coiled-coil-helix domain-containing protein 10, mitochondrial	cell organization and biogenesis;metabolic process;regulation of biological process	mitochondrion;nucleus			1.118	0.854	0.860867	0.98657
Q9Y6H1	Coiled-coil-helix-coiled-coil-helix domain-containing protein 2	cell organization and biogenesis;metabolic process;regulation of biological process	mitochondrion;nucleus	DNA binding;protein binding		0.877	0.786	0.228527	0.555152
P38432	Coilin		membrane;nucleus	protein binding		0.905	1.758	0.800653	0.000270721
O75534	Cold shock domain-containing protein E1	metabolic process;regulation of biological process	cytoplasm;cytosol;Golgi;membrane	DNA binding;protein binding;RNA binding		0.939	0.867	0.804828	0.823418
Q14011	Cold-inducible RNA-binding protein	cell organization and biogenesis;regulation of biological process;response to stimulus	cytoplasm;nucleus	protein binding;RNA binding;translation regulator activity		1.061	0.541	0.912969	0.0507792
P02458	Collagen alpha-1(II) chain	cell differentiation;cell organization and biogenesis;metabolic process;regulation of biological process;response to stimulus	cytoplasm;extracellular;organelle lumen	metal ion binding;protein binding;structural molecule activity	Protein digestion and absorption; Focal adhesion; ECM-receptor interaction; PI3K-Akt signaling pathway	1.1	0.78	0.883814	0.925689
P12109	Collagen alpha-1(VI) chain	cell differentiation;cell organization and biogenesis;metabolic process;response to stimulus	extracellular;membrane;organelle lumen	protein binding	Protein digestion and absorption; Focal adhesion; ECM-receptor interaction; PI3K-Akt signaling pathway		100		1.50937e-16
Q02388	Collagen alpha-1(VII) chain	cell differentiation;cell organization and biogenesis;metabolic process;regulation of biological process;transport	extracellular;membrane;organelle lumen	enzyme regulator activity;protein binding	Protein digestion and absorption	0.01	0.01	1.77756e-16	1.50937e-16
Q99715	Collagen alpha-1(XII) chain	cell differentiation;cell organization and biogenesis;metabolic process	extracellular;organelle lumen	protein binding;structural molecule activity	Protein digestion and absorption
Q14993	Collagen alpha-1(XIX) chain	cell differentiation;cell organization and biogenesis;development;metabolic process	extracellular;organelle lumen	protein binding;structural molecule activity
Q9UMD9	Collagen alpha-1(XVII) chain	cell organization and biogenesis;regulation of biological process	extracellular;membrane;organelle lumen	protein binding	Protein digestion and absorption
P39060	Collagen alpha-1(XVIII) chain	cell organization and biogenesis;metabolic process;regulation of biological process;response to stimulus	extracellular;organelle lumen	metal ion binding;protein binding;structural molecule activity	Protein digestion and absorption	0.998	0.735	0.99617	0.835319
Q8NFW1	Collagen alpha-1(XXII) chain		cytoplasm;extracellular;organelle lumen		Protein digestion and absorption	1.143	0.832	0.561728	0.952801
P12111	Collagen alpha-3(VI) chain	cell organization and biogenesis;metabolic process;regulation of biological process	extracellular;membrane;organelle lumen	enzyme regulator activity;protein binding	Protein digestion and absorption; Focal adhesion; ECM-receptor interaction; PI3K-Akt signaling pathway	1.016	0.882	0.99617	0.995623
P29400	Collagen alpha-5(IV) chain	cell organization and biogenesis;metabolic process;regulation of biological process;response to stimulus	extracellular;organelle lumen	structural molecule activity	Amoebiasis; Protein digestion and absorption; Pathways in cancer; AGE-RAGE signaling pathway in diabetic complications; Focal adhesion; Small cell lung cancer; ECM-receptor interaction; PI3K-Akt signaling pathway
Q8N668	COMM domain-containing protein 1	metabolic process;regulation of biological process;transport	cytoplasm;cytosol;endosome;membrane;nucleus	metal ion binding;protein binding		0.921	0.881	0.881831	0.985197
Q9Y6G5	COMM domain-containing protein 10	metabolic process;regulation of biological process	cytoplasm;nucleus	protein binding		0.775	1.451	0.273515	0.219805
Q86X83	COMM domain-containing protein 2	metabolic process;regulation of biological process	cytoplasm	protein binding		1.121	0.996	0.761374	0.952801
Q9UBI1	COMM domain-containing protein 3	metabolic process;regulation of biological process;transport	cytoplasm;extracellular;nucleus	protein binding		1.104	0.996	0.623297	0.943401
Q9H0A8	COMM domain-containing protein 4	metabolic process;regulation of biological process	cytoplasm;nucleus	protein binding		1.096	0.789	0.864356	0.904762
Q9GZQ3	COMM domain-containing protein 5	metabolic process;regulation of biological process	cytoplasm;cytosol;nucleus	protein binding		1.021	1.11	0.984916	0.79669
Q7Z4G1	COMM domain-containing protein 6	metabolic process;regulation of biological process	cytoplasm;nucleus	protein binding		0.953	0.66	0.950276	0.502337
Q86VX2	COMM domain-containing protein 7	metabolic process;regulation of biological process;response to stimulus		protein binding		0.886	0.733	0.889618	0.924829
Q9NX08	COMM domain-containing protein 8	metabolic process;regulation of biological process	cytoplasm;cytosol;nucleus	protein binding		1.001	0.878	1	0.97619
Q9P000	COMM domain-containing protein 9	metabolic process;regulation of biological process;transport	cytosol;extracellular;Golgi;nucleus;organelle lumen	protein binding		1.108	0.699	0.526363	0.366379
Q9BXJ3	Complement C1q tumor necrosis factor-related protein 4	regulation of biological process	extracellular	protein binding		0.849	0.989	0.195054	0.957448
Q9NZP8	Complement C1r subcomponent-like protein	defense response;metabolic process;regulation of biological process;response to stimulus	extracellular	catalytic activity		16.52	1	1.77756e-16	0.965657
P01024	Complement C3	cell organization and biogenesis;defense response;metabolic process;regulation of biological process;response to stimulus;transport	extracellular;membrane;organelle lumen	catalytic activity;enzyme regulator activity;protein binding	Viral carcinogenesis; Chagas disease (American trypanosomiasis); Leishmaniasis; Tuberculosis; Pertussis; Phagosome; Complement and coagulation cascades; Systemic lupus erythematosus; Herpes simplex infection; Staphylococcus aureus infection; Legionellosis	0.939	1.844	0.918428	0.000389388
P0C0L4	Complement C4-A	defense response;metabolic process;regulation of biological process;response to stimulus	extracellular;membrane;organelle lumen	catalytic activity;enzyme regulator activity;protein binding	Pertussis; Complement and coagulation cascades; Systemic lupus erythematosus; Staphylococcus aureus infection
Q07021	Complement component 1 Q subcomponent-binding protein, mitochondrial	cell death;cell organization and biogenesis;defense response;metabolic process;regulation of biological process;response to stimulus	cell surface;cytoplasm;cytosol;extracellular;membrane;mitochondrion;nucleus;organelle lumen	protein binding;RNA binding	Herpes simplex infection	0.952	1.038	0.890346	0.851167
P13671	Complement component C6	defense response;metabolic process;regulation of biological process;response to stimulus	extracellular	protein binding	Prion diseases; Complement and coagulation cascades; Systemic lupus erythematosus	0.865	1.905	0.635743	0.00487257
P20023	Complement receptor type 2	cell differentiation;cell proliferation;defense response;metabolic process;regulation of biological process;response to stimulus	membrane	DNA binding;protein binding;receptor activity;signal transducer activity	Hematopoietic cell lineage; Epstein-Barr virus infection; B cell receptor signaling pathway; Complement and coagulation cascades
Q9H845	Complex I assembly factor ACAD9, mitochondrial	cell organization and biogenesis;metabolic process	membrane;mitochondrion;nucleus	catalytic activity;nucleotide binding;protein binding		0.996	0.873	1	0.881935
Q9NPL8	Complex I assembly factor TIMMDC1, mitochondrial	cell organization and biogenesis	membrane;mitochondrion;nucleus	protein binding		1.073	0.834	0.908451	0.952801
Q9Y375	Complex I intermediate-associated protein 30, mitochondrial	cell organization and biogenesis;metabolic process	cytosol;membrane;mitochondrion	protein binding		1.054	1.091	0.950276	0.84371
Q5U5X0	Complex III assembly factor LYRM7	cell organization and biogenesis;metabolic process	membrane;mitochondrion;organelle lumen	protein binding		5.924	30.162	1.77756e-16	1.50937e-16
Q15021	Condensin complex subunit 1	cell division;cell organization and biogenesis;metabolic process	chromosome;cytoplasm;cytosol;membrane;nucleus	protein binding		0.964	0.867	0.941882	0.82098
Q15003	Condensin complex subunit 2	cell division;cell organization and biogenesis;metabolic process;regulation of biological process	chromosome;cytoplasm;cytosol;membrane;nucleus	enzyme regulator activity;protein binding		0.984	0.895	0.987065	0.952801
Q9BPX3	Condensin complex subunit 3	cell division;cell organization and biogenesis;metabolic process	chromosome;cytoplasm;cytosol;membrane;nucleus	protein binding		0.987	0.886	0.992265	0.952801
Q86XI2	Condensin-2 complex subunit G2	cell division;cell organization and biogenesis;cell proliferation;metabolic process	membrane;nucleus	protein binding		0.01	0.01	1.77756e-16	1.50937e-16
Q6P9H4	Connector enhancer of kinase suppressor of ras 3	regulation of biological process	cytoplasm;membrane	protein binding
Q8WTW3	Conserved oligomeric Golgi complex subunit 1	cell organization and biogenesis;transport	Golgi;membrane	protein binding		0.956	0.864	0.939805	0.949364
Q14746	Conserved oligomeric Golgi complex subunit 2	cell organization and biogenesis;transport	cytosol;Golgi;membrane	protein binding;transporter activity		0.994	0.938	1	0.990862
Q96JB2	Conserved oligomeric Golgi complex subunit 3	cell organization and biogenesis;metabolic process;regulation of biological process;transport	Golgi;membrane	protein binding;transporter activity		1.085	1.059	0.75548	0.838786
Q9H9E3	Conserved oligomeric Golgi complex subunit 4	cell organization and biogenesis;transport	endoplasmic reticulum;Golgi;membrane	protein binding		1.043	0.841	0.913245	0.920025
Q9UP83	Conserved oligomeric Golgi complex subunit 5	transport	cytoplasm;cytosol;Golgi;membrane	protein binding;transporter activity		0.979	0.847	1	0.983697
Q9Y2V7	Conserved oligomeric Golgi complex subunit 6	metabolic process;transport	Golgi;membrane	protein binding		1.053	0.802	0.938016	0.884636
P83436	Conserved oligomeric Golgi complex subunit 7	cell organization and biogenesis;metabolic process;regulation of biological process;transport	Golgi;membrane	protein binding		0.926	1.1	0.895855	0.74655
Q96MW5	Conserved oligomeric Golgi complex subunit 8	transport	Golgi;membrane	protein binding		0.916	0.649	0.846967	0.498862
Q6PJW8	Consortin	regulation of biological process	Golgi;membrane	protein binding		0.48	0.84	9.35454e-07	0.97448
Q96EK7	Constitutive coactivator of peroxisome proliferator-activated receptor gamma	cell differentiation;metabolic process;regulation of biological process;response to stimulus	nucleus	protein binding		1.05	0.892	0.955592	0.992163
Q9NZB2	Constitutive coactivator of PPAR-gamma-like protein 1		cytoplasm;cytosol;membrane;nucleus	RNA binding		0.958	0.906	0.909693	0.95817
Q9NX05	Constitutive coactivator of PPAR-gamma-like protein 2		nucleus	RNA binding		1.305	0.01	0.779244	1.50937e-16
Q12860	Contactin-1	cell organization and biogenesis;regulation of biological process;response to stimulus	membrane	protein binding	Cell adhesion molecules (CAMs)	100	100	1.77756e-16	1.50937e-16
Q02246	Contactin-2	cell organization and biogenesis;cellular component movement;metabolic process;regulation of biological process;response to stimulus;transport	cell surface;membrane	protein binding	Cell adhesion molecules (CAMs)	0.69	0.78	0.52909	0.974219
Q8IWV2	Contactin-4	cell organization and biogenesis;cellular component movement;metabolic process;regulation of biological process	extracellular;membrane	protein binding		0.907	0.839	0.695734	0.910882
P78357	Contactin-associated protein 1	cell organization and biogenesis;regulation of biological process;response to stimulus	membrane	protein binding;receptor activity	Cell adhesion molecules (CAMs)
Q9UHC6	Contactin-associated protein-like 2	cell organization and biogenesis;response to stimulus	cell surface;endosome;Golgi;membrane	protein binding;structural molecule activity	Cell adhesion molecules (CAMs)
Q9C0A0	Contactin-associated protein-like 4	regulation of biological process	membrane	protein binding;structural molecule activity
Q8WYK1	Contactin-associated protein-like 5		membrane	protein binding		1.039	0.991	0.960566	0.944767
Q9NQ92	Coordinator of PRMT5 and differentiation stimulator	cell organization and biogenesis;metabolic process;regulation of biological process	cytosol;membrane;nucleus	protein binding		1.003	1.195	0.995838	0.782818
Q13098	COP9 signalosome complex subunit 1	cell organization and biogenesis;metabolic process;regulation of biological process;response to stimulus	cytoplasm;cytosol;nucleus	enzyme regulator activity;protein binding		1.025	0.913	0.941882	0.967276
P61201	COP9 signalosome complex subunit 2	cell differentiation;cell organization and biogenesis;cell proliferation;metabolic process;regulation of biological process;response to stimulus	cytoplasm;cytosol;nucleus	protein binding;signal transducer activity		1.032	1.005	0.908864	0.93652
Q9UNS2	COP9 signalosome complex subunit 3	cell organization and biogenesis;metabolic process;regulation of biological process;response to stimulus	cytoplasm;cytosol;nucleus	protein binding		1.027	0.855	0.962593	0.924833
Q9BT78	COP9 signalosome complex subunit 4	cell organization and biogenesis;metabolic process;response to stimulus	cytoplasm;cytosol;nucleus	catalytic activity;protein binding		1.04	0.939	0.88154	0.994798
Q92905	COP9 signalosome complex subunit 5	cell organization and biogenesis;metabolic process;regulation of biological process;response to stimulus;transport	chromosome;cytoplasm;cytosol;nucleus	catalytic activity;metal ion binding;protein binding;RNA binding		1.03	0.92	0.939621	0.979292
Q7L5N1	COP9 signalosome complex subunit 6	cell organization and biogenesis;metabolic process;response to stimulus	cytoplasm;cytosol;nucleus	protein binding		1.026	0.969	0.929132	0.981489
Q9UBW8	COP9 signalosome complex subunit 7a	cell organization and biogenesis;metabolic process;response to stimulus	cytoplasm;cytosol;nucleus	protein binding		1.134	1.061	0.377116	0.787893
Q9H9Q2	COP9 signalosome complex subunit 7b	cell organization and biogenesis;metabolic process;response to stimulus	cytoplasm;cytosol;nucleus	protein binding		1.019	1.033	0.983925	0.851635
Q99627	COP9 signalosome complex subunit 8	cell organization and biogenesis;metabolic process;regulation of biological process;response to stimulus	cytoplasm;cytosol;nucleus	protein binding		0.984	0.914	0.989802	0.981489
Q99829	Copine-1	cell differentiation;cell growth;metabolic process;regulation of biological process;response to stimulus;transport	cytoplasm;cytosol;membrane;nucleus	catalytic activity;metal ion binding;protein binding;transporter activity		1.044	0.856	0.834865	0.767567
Q96FN4	Copine-2	response to stimulus	cytoplasm;membrane;nucleus	protein binding		1.237	0.01	0.860867	1.50937e-16
O75131	Copine-3	metabolic process;regulation of biological process;response to stimulus;transport	cytoplasm;cytosol;membrane;mitochondrion;nucleus	catalytic activity;protein binding;RNA binding;transporter activity		1.039	0.978	0.895855	0.981489
Q9HCH3	Copine-5	cell differentiation		protein binding		0.887	0.862	0.692436	0.981489
O14618	Copper chaperone for superoxide dismutase	metabolic process;regulation of biological process;response to stimulus;transport	cytoplasm;cytosol;nucleus	antioxidant activity;catalytic activity;enzyme regulator activity;metal ion binding;protein binding	Amyotrophic lateral sclerosis (ALS)	1.026	0.918	0.971169	0.998426
Q9NTM9	Copper homeostasis protein cutC homolog	cell organization and biogenesis;transport	cytoplasm;cytosol;nucleus	metal ion binding;protein binding		2.204	3.184	1.17529e-05	6.74527e-06
O00244	Copper transport protein ATOX1	cellular homeostasis;response to stimulus;transport	cytosol	metal ion binding;protein binding;transporter activity	Mineral absorption	1.146	0.763	0.17139	0.52546
Q53SF7	Cordon-bleu protein-like 1
Q13951	Core-binding factor subunit beta	cell differentiation;metabolic process;regulation of biological process	membrane;nucleus	DNA binding;protein binding		1.02	1	0.977638	0.923472
P31146	Coronin-1A	cell organization and biogenesis;cellular component movement;defense response;regulation of biological process;response to stimulus;transport	cytoplasm;cytoskeleton;cytosol;endosome;membrane;nucleus	protein binding;RNA binding	Tuberculosis; Phagosome	0.01	1.165	1.77756e-16	0.868907
Q9BR76	Coronin-1B	cell organization and biogenesis;cellular component movement;regulation of biological process;response to stimulus	cytoplasm;cytoskeleton;cytosol;membrane	protein binding		0.847	0.835	0.0460771	0.732748
Q9ULV4	Coronin-1C	cell organization and biogenesis;cellular component movement;regulation of biological process;response to stimulus;transport	cytoplasm;cytoskeleton;membrane	protein binding		0.88	0.691	0.220405	0.0189421
P57737	Coronin-7	cell organization and biogenesis;transport	cytoplasm;cytosol;Golgi;membrane	protein binding		0.953	0.835	0.935472	0.935529
Q96EY8	Corrinoid adenosyltransferase	metabolic process	mitochondrion;organelle lumen	catalytic activity;nucleotide binding;protein binding	Porphyrin and chlorophyll metabolism; Metabolic pathways	0.869	0.01	0.938016	1.50937e-16
Q8WZ74	Cortactin-binding protein 2		cytoplasm	catalytic activity;motor activity;protein binding
P28845	Corticosteroid 11-beta-dehydrogenase isozyme 1	metabolic process	endoplasmic reticulum;membrane	catalytic activity	Metabolism of xenobiotics by cytochrome P450; Chemical carcinogenesis; Metabolic pathways; Steroid hormone biosynthesis	0.962	0.847	0.947463	0.935529
Q9P1F3	Costars family protein ABRACL					1.177	0.612	0.207885	0.0450352
Q7Z7K0	COX assembly mitochondrial protein homolog		mitochondrion	metal ion binding		0.953	2.97	0.987065	4.90007e-07
P78310	Coxsackievirus and adenovirus receptor	cell communication;cell organization and biogenesis;cellular component movement;defense response;regulation of biological process;response to stimulus;transport	cytoplasm;extracellular;membrane	protein binding;receptor activity	Viral myocarditis	1.12	0.812	0.717233	0.934635
Q6NV74	CRACD-like protein					1.082	2.831	0.975938	0.0597568
Q9UEE9	Craniofacial development protein 1	development;regulation of biological process	chromosome			1.004	0.983	1	0.949364
P12277	Creatine kinase B-type	cellular homeostasis;metabolic process	cytoplasm;cytosol;mitochondrion;nucleus	catalytic activity;nucleotide binding;protein binding	Metabolic pathways; Arginine and proline metabolism	0.986	1.108	0.995838	0.547825
P06732	Creatine kinase M-type	metabolic process	cytoplasm;cytosol	catalytic activity;nucleotide binding;protein binding	Metabolic pathways; Arginine and proline metabolism	1.103	0.985	0.549055	0.949364
P17540	Creatine kinase S-type, mitochondrial	metabolic process	membrane;mitochondrion	catalytic activity;nucleotide binding	Metabolic pathways; Arginine and proline metabolism	0.843	0.525	0.44603	0.0291689
P12532	Creatine kinase U-type, mitochondrial	metabolic process	membrane;mitochondrion	catalytic activity;nucleotide binding	Metabolic pathways; Arginine and proline metabolism	0.922	0.631	0.95063	0.566866
Q6UUV9	CREB-regulated transcription coactivator 1	cell organization and biogenesis;metabolic process;regulation of biological process;response to stimulus	cytoplasm;cytosol;membrane;nucleus	protein binding	HTLV-I infection	1.343	0.802	0.337289	0.97448
Q53ET0	CREB-regulated transcription coactivator 2	cell organization and biogenesis;metabolic process;regulation of biological process;transport	cytoplasm;nucleus	protein binding	Glucagon signaling pathway; HTLV-I infection; AMPK signaling pathway; Insulin resistance; PI3K-Akt signaling pathway	0.886	0.671	0.889618	0.825491
P46109	Crk-like protein	metabolic process;regulation of biological process;response to stimulus	cytoplasm;cytosol;endosome	protein binding;RNA binding;signal transducer activity	Insulin signaling pathway; MicroRNAs in cancer; Chronic myeloid leukemia; Neurotrophin signaling pathway; Rap1 signaling pathway; MAPK signaling pathway; ErbB signaling pathway; Pathways in cancer; Renal cell carcinoma; Focal adhesion; Regulation of actin cytoskeleton; Bacterial invasion of epithelial cells; Fc gamma R-mediated phagocytosis; Chemokine signaling pathway; Shigellosis	1.071	1.144	0.661247	0.424027
Q9BZJ0	Crooked neck-like protein 1	cell organization and biogenesis;metabolic process	cytoplasm;nucleus;spliceosomal complex	catalytic activity;protein binding;RNA binding	Spliceosome	0.807	0.658	0.204945	0.333286
Q96AY2	Crossover junction endonuclease EME1	metabolic process;regulation of biological process;response to stimulus	nucleus	catalytic activity;DNA binding;metal ion binding;protein binding	Homologous recombination; Fanconi anemia pathway
Q96NY9	Crossover junction endonuclease MUS81	metabolic process;regulation of biological process;response to stimulus	nucleus	catalytic activity;DNA binding;metal ion binding;protein binding	Homologous recombination; Fanconi anemia pathway	0.948	0.01	0.984916	1.50937e-16
Q96RT6	cTAGE family member 2	metabolic process;transport	membrane			0.974	0.964	0.995838	0.981489
P0CG41	cTAGE family member 8	metabolic process;regulation of biological process;transport	membrane
O15194	CTD small phosphatase-like protein	metabolic process;regulation of biological process	nucleus	catalytic activity;metal ion binding;protein binding		1.371	0.837	0.378402	0.983697
Q13363	C-terminal-binding protein 1	cell differentiation;metabolic process;regulation of biological process	cytoplasm;cytosol;nucleus	catalytic activity;nucleotide binding;protein binding	Chronic myeloid leukemia; Pathways in cancer; Wnt signaling pathway; Notch signaling pathway	0.937	0.943	0.779244	0.983697
P56545	C-terminal-binding protein 2	cell differentiation;metabolic process;regulation of biological process	cytosol;nucleus	catalytic activity;nucleotide binding;protein binding	Chronic myeloid leukemia; Pathways in cancer; Wnt signaling pathway; Notch signaling pathway	1.029	1.005	0.960566	0.933053
P17812	CTP synthase 1	cell proliferation;metabolic process;response to stimulus	cytosol;membrane	catalytic activity;nucleotide binding;protein binding	Metabolic pathways; Pyrimidine metabolism	1.022	1.037	0.939621	0.853116
Q9NRF8	CTP synthase 2	metabolic process	cytosol	catalytic activity;nucleotide binding;protein binding	Metabolic pathways; Pyrimidine metabolism	1.077	0.935	0.758901	0.994798
Q9P2B4	CTTNBP2 N-terminal-like protein	metabolic process;regulation of biological process	cytoplasm;cytoskeleton	catalytic activity;motor activity;protein binding		0.944	0.941	0.975938	0.98429
Q9P126	C-type lectin domain family 1 member B	cell differentiation;defense response;metabolic process;regulation of biological process;response to stimulus	membrane	protein binding;receptor activity;signal transducer activity		0.01	0.847	1.77756e-16	0.97448
Q8N1N0	C-type lectin domain family 4 member F	cell organization and biogenesis;regulation of biological process;transport	membrane	catalytic activity;motor activity;protein binding;structural molecule activity		1.274	1.424	0.482044	0.378217
Q9UBG0	C-type mannose receptor 2	cell differentiation;metabolic process;regulation of biological process;response to stimulus;transport	membrane	protein binding;receptor activity;signal transducer activity	Tuberculosis; Phagosome	0.95	0.662	0.870938	0.10029
Q7Z408	CUB and sushi domain-containing protein 2		membrane			0.978	0.9	0.990581	0.995541
Q7Z407	CUB and sushi domain-containing protein 3	regulation of biological process	membrane
Q9H5V8	CUB domain-containing protein 1		extracellular;membrane	protein binding
Q9NWM3	CUE domain-containing protein 1			protein binding
Q92879	CUGBP Elav-like family member 1	cell organization and biogenesis;metabolic process;regulation of biological process	cytoplasm;membrane;nucleus	protein binding;RNA binding;translation regulator activity		1.001	1.041	0.995838	0.864371
O95319	CUGBP Elav-like family member 2	cell organization and biogenesis;metabolic process;regulation of biological process	cytoplasm;nucleus	RNA binding
Q13616	Cullin-1	cell death;cell organization and biogenesis;cell proliferation;cellular homeostasis;metabolic process;regulation of biological process;response to stimulus	cytosol	catalytic activity;protein binding	TGF-beta signaling pathway; Ubiquitin mediated proteolysis; Protein processing in endoplasmic reticulum; Wnt signaling pathway; Oocyte meiosis; Hedgehog signaling pathway; Circadian rhythm; Herpes simplex infection; Cell cycle	0.996	1.06	1	0.803013
Q13617	Cullin-2	metabolic process;regulation of biological process;response to stimulus	cytosol	catalytic activity;protein binding	HIF-1 signaling pathway; Ubiquitin mediated proteolysis; Pathways in cancer; Renal cell carcinoma	1.049	0.922	0.876717	0.995623
Q13618	Cullin-3	cell death;cell division;cell organization and biogenesis;cellular component movement;metabolic process;regulation of biological process;response to stimulus;transport	cytoplasm;cytosol;Golgi;membrane;nucleus	catalytic activity;protein binding	Ubiquitin mediated proteolysis; Hedgehog signaling pathway	1.002	0.903	1	0.983697
Q13619	Cullin-4A	cell organization and biogenesis;metabolic process;regulation of biological process;response to stimulus		catalytic activity;protein binding	Ubiquitin mediated proteolysis; Nucleotide excision repair	1.127	1.079	0.707461	0.82098
Q13620	Cullin-4B	cell organization and biogenesis;metabolic process;regulation of biological process;response to stimulus	cytosol;nucleus	catalytic activity;DNA binding;protein binding	Ubiquitin mediated proteolysis; Nucleotide excision repair	1.049	1.047	0.795402	0.818519
Q93034	Cullin-5	cell proliferation;metabolic process;regulation of biological process;response to stimulus;transport	cytosol;nucleus	catalytic activity;protein binding;receptor activity;transporter activity	Ubiquitin mediated proteolysis	1.046	0.946	0.908817	0.983697
Q14999	Cullin-7	cell differentiation;cell organization and biogenesis;metabolic process;regulation of biological process	cytoplasm;cytoskeleton;cytosol;Golgi	protein binding	Ubiquitin mediated proteolysis	100	100	1.77756e-16	1.50937e-16
Q86VP6	Cullin-associated NEDD8-dissociated protein 1	cell differentiation;cell organization and biogenesis;cellular homeostasis;metabolic process;regulation of biological process;transport	cytoplasm;cytosol;extracellular;Golgi;membrane;nucleus;organelle lumen	protein binding		0.96	0.946	0.928745	0.992925
Q69YN2	CWF19-like protein 1			catalytic activity		1.034	0.847	0.947674	0.933053
Q2TBE0	CWF19-like protein 2			catalytic activity;protein binding		1.067	0.01	0.977638	1.50937e-16
Q9NWV4	CXXC motif containing zinc binding protein					1.087	1.005	0.68571	0.918073
Q9Y4U1	Cyanocobalamin reductase / alkylcobalamin dealkylase	metabolic process	cytoplasm;cytosol;mitochondrion	catalytic activity;nucleotide binding;protein binding	Vitamin digestion and absorption	0.892	0.925	0.901349	0.983697
Q99941	Cyclic AMP-dependent transcription factor ATF-6 beta	metabolic process;regulation of biological process;response to stimulus	endoplasmic reticulum;Golgi;membrane;nucleus	DNA binding;protein binding	Viral carcinogenesis; Dopaminergic synapse; TNF signaling pathway; Hepatitis B; Amphetamine addiction; cGMP-PKG signaling pathway; Protein processing in endoplasmic reticulum; Insulin secretion; Adrenergic signaling in cardiomyocytes; Thyroid hormone synthesis; Aldosterone synthesis and secretion; Cocaine addiction; Alcoholism; Estrogen signaling pathway; Longevity regulating pathway; PI3K-Akt si…	1.378	1.159	0.503568	0.903787
P17544	Cyclic AMP-dependent transcription factor ATF-7					0.563	0.531	0.0539532	0.606118
P16220	Cyclic AMP-responsive element-binding protein 1					0.748	1.159	0.0410124	0.579401
Q70SY1	Cyclic AMP-responsive element-binding protein 3-like protein 2	cell differentiation;development;metabolic process;regulation of biological process;response to stimulus;transport	endoplasmic reticulum;membrane;nucleus	DNA binding	Viral carcinogenesis; Dopaminergic synapse; TNF signaling pathway; Hepatitis B; Amphetamine addiction; cGMP-PKG signaling pathway; Huntington's disease; Prostate cancer; Insulin secretion; Adrenergic signaling in cardiomyocytes; Glucagon signaling pathway; Thyroid hormone synthesis; Melanogenesis; AMPK signaling pathway; Aldosterone synthesis and secretion; Cocaine addiction; Vasopressin-regulate…	1.036	0.891	0.970783	0.99183
P78396	Cyclin-A1	cell division;cell organization and biogenesis;metabolic process;regulation of biological process	cytoskeleton;cytosol;nucleus	protein binding	Viral carcinogenesis; Hepatitis B; Epstein-Barr virus infection; Acute myeloid leukemia; Progesterone-mediated oocyte maturation; Pathways in cancer; AMPK signaling pathway; Transcriptional misregulation in cancer; Cell cycle	0.747	1.38	0.162543	0.315575
P20248	Cyclin-A2	cell division;cell organization and biogenesis;metabolic process;regulation of biological process;response to stimulus	cytoplasm;cytosol;nucleus	catalytic activity;protein binding	Viral carcinogenesis; Hepatitis B; Epstein-Barr virus infection; Progesterone-mediated oocyte maturation; AMPK signaling pathway; Cell cycle	0.01	1.248	1.77756e-16	0.65381
P06493	Cyclin-dependent kinase 1	cell death;cell differentiation;cell division;cell organization and biogenesis;cell proliferation;cellular component movement;metabolic process;regulation of biological process;response to stimulus	cytoplasm;cytoskeleton;cytosol;membrane;mitochondrion;nucleus;organelle lumen	catalytic activity;nucleotide binding;protein binding;receptor activity	Viral carcinogenesis; Epstein-Barr virus infection; Progesterone-mediated oocyte maturation; Gap junction; p53 signaling pathway; Oocyte meiosis; Herpes simplex infection; Cell cycle	0.99	0.663	1	0.0203069
Q9UQ88	Cyclin-dependent kinase 11A	cell death;metabolic process;regulation of biological process	cytoplasm;nucleus	catalytic activity;nucleotide binding;protein binding		1.045	0.52	0.95564	0.139887
Q14004	Cyclin-dependent kinase 13	cell division;development;metabolic process;regulation of biological process;transport	chromosome;cytosol;extracellular;Golgi;nucleus	catalytic activity;DNA binding;nucleotide binding;protein binding;RNA binding
Q00536	Cyclin-dependent kinase 16	cell differentiation;cell organization and biogenesis;metabolic process;regulation of biological process;transport	cytoplasm;cytoskeleton;cytosol;membrane;nucleus	catalytic activity;nucleotide binding;protein binding		1.088	0.946	0.903452	0.981489
Q00537	Cyclin-dependent kinase 17	metabolic process	cytoplasm;nucleus	catalytic activity;nucleotide binding;protein binding		1.165	1.544	0.909693	0.558304
Q9BWU1	Cyclin-dependent kinase 19	metabolic process;regulation of biological process;response to stimulus	cytosol;nucleus	catalytic activity;nucleotide binding;protein binding		1.16	0.947	0.650701	0.983612
P24941	Cyclin-dependent kinase 2	cell division;cell organization and biogenesis;development;metabolic process;regulation of biological process;response to stimulus;transport	chromosome;cytoplasm;cytoskeleton;cytosol;endosome;nucleus	catalytic activity;metal ion binding;nucleotide binding;protein binding	Viral carcinogenesis; Hepatitis B; FoxO signaling pathway; Epstein-Barr virus infection; Progesterone-mediated oocyte maturation; Pathways in cancer; Prostate cancer; p53 signaling pathway; Oocyte meiosis; Measles; Small cell lung cancer; Herpes simplex infection; Cell cycle; PI3K-Akt signaling pathway	1.009	0.908	0.995838	0.99183
P11802	Cyclin-dependent kinase 4	cell division;cell organization and biogenesis;development;metabolic process;regulation of biological process;response to stimulus	chromosome;cytoplasm;cytosol;membrane;nucleus	catalytic activity;enzyme regulator activity;nucleotide binding;protein binding	Viral carcinogenesis; T cell receptor signaling pathway; Tight junction; Hepatitis B; Pancreatic cancer; Chronic myeloid leukemia; Non-small cell lung cancer; Breast cancer; Pathways in cancer; Glioma; AGE-RAGE signaling pathway in diabetic complications; Melanoma; HTLV-I infection; p53 signaling pathway; Measles; Small cell lung cancer; Bladder cancer; Cell cycle; Endocrine resistance; PI3K-Akt …	1.011	0.866	0.99434	0.964411
Q00534	Cyclin-dependent kinase 6	cell differentiation;cell division;metabolic process;regulation of biological process;response to stimulus	cytoplasm;cytoskeleton;cytosol;nucleus	catalytic activity;nucleotide binding;protein binding	Viral carcinogenesis; Hepatitis B; Pancreatic cancer; MicroRNAs in cancer; Chronic myeloid leukemia; Non-small cell lung cancer; Breast cancer; Pathways in cancer; Glioma; Melanoma; p53 signaling pathway; Measles; Small cell lung cancer; Cell cycle; PI3K-Akt signaling pathway	1.076	0.729	0.761167	0.479812
P50613	Cyclin-dependent kinase 7	cell division;cell organization and biogenesis;cell proliferation;metabolic process;regulation of biological process;response to stimulus	cytoplasm;nucleus	catalytic activity;nucleotide binding;protein binding	Basal transcription factors; Nucleotide excision repair; Cell cycle	0.871	1.21	0.877385	0.806579
P50750	Cyclin-dependent kinase 9	cell proliferation;metabolic process;regulation of biological process;response to stimulus	chromosome;cytoplasm;membrane;nucleus	catalytic activity;DNA binding;nucleotide binding;protein binding;RNA binding	Transcriptional misregulation in cancer	0.921	0.929	0.864356	0.985493
P46527	Cyclin-dependent kinase inhibitor 1B	cell death;metabolic process;regulation of biological process;response to stimulus;transport	cytoplasm;cytosol;endosome;nucleus	catalytic activity;enzyme regulator activity;protein binding;signal transducer activity	Viral carcinogenesis; Hepatitis B; HIF-1 signaling pathway; FoxO signaling pathway; MicroRNAs in cancer; Chronic myeloid leukemia; Epstein-Barr virus infection; ErbB signaling pathway; Pathways in cancer; Prostate cancer; AGE-RAGE signaling pathway in diabetic complications; Transcriptional misregulation in cancer; Measles; Small cell lung cancer; Cell cycle; Endocrine resistance; PI3K-Akt signal…	1.08	0.934	0.905524	0.983697
P49918	Cyclin-dependent kinase inhibitor 1C	cell differentiation;metabolic process;regulation of biological process	cytoplasm;nucleus	enzyme regulator activity;protein binding	Cell cycle	1.379	0.56	0.114739	0.360557
P42771	Cyclin-dependent kinase inhibitor 2A	cell organization and biogenesis;metabolic process;regulation of biological process;response to stimulus	cytoplasm;cytosol;nucleus	catalytic activity;enzyme regulator activity;protein binding;RNA binding	Viral carcinogenesis; Pancreatic cancer; MicroRNAs in cancer; Chronic myeloid leukemia; Non-small cell lung cancer; Pathways in cancer; Glioma; Melanoma; HTLV-I infection; p53 signaling pathway; Bladder cancer; Cell cycle; Endocrine resistance; Platinum drug resistance	1.168	1.534	0.9119	0.576926
Q16667	Cyclin-dependent kinase inhibitor 3	metabolic process;regulation of biological process	cytoplasm;cytosol;nucleus	catalytic activity;protein binding		0.95	1.5	0.991919	0.413756
O76039	Cyclin-dependent kinase-like 5					0.01	0.096	1.77756e-16	1.50937e-16
P61024	Cyclin-dependent kinases regulatory subunit 1	cell division;metabolic process;regulation of biological process		catalytic activity;enzyme regulator activity;protein binding	Pathways in cancer; Small cell lung cancer	1.075	0.349	0.929658	0.0345545
Q00535	Cyclin-dependent-like kinase 5	cell communication;cell death;cell differentiation;cell division;cell growth;cell organization and biogenesis;cell proliferation;cellular component movement;metabolic process;regulation of biological process;response to stimulus;transport	cytoplasm;cytoskeleton;cytosol;membrane;nucleus	catalytic activity;nucleotide binding;protein binding	Alzheimer's disease; Cocaine addiction; Axon guidance	1.016	0.766	0.990581	0.588057
O14976	Cyclin-G-associated kinase	cell organization and biogenesis;metabolic process;regulation of biological process;transport	cytoplasm;cytosol;Golgi;membrane	catalytic activity;nucleotide binding;protein binding		1.063	0.815	0.853413	0.853116
P51946	Cyclin-H	cell organization and biogenesis;metabolic process;regulation of biological process;response to stimulus	nucleus	catalytic activity;enzyme regulator activity;protein binding	Basal transcription factors; Nucleotide excision repair; Cell cycle	0.949	1.066	0.948223	0.773855
O75909	Cyclin-K	cell division;metabolic process;regulation of biological process;response to stimulus	nucleus	catalytic activity;enzyme regulator activity;protein binding		0.931	0.917	0.901338	0.998173
Q96S94	Cyclin-L2	metabolic process;regulation of biological process	nucleus	enzyme regulator activity;protein binding
O60563	Cyclin-T1	cell division;metabolic process;regulation of biological process	nucleus	catalytic activity;DNA binding;enzyme regulator activity;protein binding;RNA binding	Transcriptional misregulation in cancer	1.053	0.891	0.939621	0.992163
Q8ND76	Cyclin-Y	cell division;regulation of biological process;response to stimulus	membrane;nucleus	enzyme regulator activity;protein binding		0.738	1.49	0.0169435	0.0147989
Q8N7R7	Cyclin-Y-like protein 1	cellular component movement;regulation of biological process	membrane	protein binding		0.01	1	1.77756e-16	0.970949
Q9NUQ9	CYFIP-related Rac1 interactor B	regulation of biological process;transport	extracellular;membrane;organelle lumen	protein binding		0.793	0.739	0.00679165	0.53235
P0DN79	Cystathionine beta-synthase-like protein	cell communication;metabolic process;response to stimulus	cytoplasm;cytosol;nucleus	catalytic activity;metal ion binding;protein binding	Glycine, serine and threonine metabolism; Biosynthesis of amino acids; Metabolic pathways; Cysteine and methionine metabolism	1.081	1.238	0.895855	0.470641
P32929	Cystathionine gamma-lyase	cell organization and biogenesis;metabolic process;regulation of biological process;response to stimulus	cytoplasm;cytosol	catalytic activity;protein binding	Glycine, serine and threonine metabolism; Selenocompound metabolism; Biosynthesis of amino acids; Metabolic pathways; Cysteine and methionine metabolism	1.046	1.256	0.960566	0.645638
P04080	Cystatin-B	regulation of biological process;response to stimulus;transport	cytoplasm;cytosol;extracellular;nucleus;organelle lumen	enzyme regulator activity;protein binding;RNA binding		1.222	0.691	0.00740154	0.0703232
P01034	Cystatin-C	cell death;cell organization and biogenesis;defense response;metabolic process;regulation of biological process;response to stimulus;transport	cytoplasm;endoplasmic reticulum;endosome;extracellular;membrane;organelle lumen;vacuole	enzyme regulator activity;protein binding	Salivary secretion	1.135	0.895	0.354767	0.983697
P01036	Cystatin-S	regulation of biological process;response to stimulus	extracellular	enzyme regulator activity;protein binding	Salivary secretion	0.098	0.653	1.77756e-16	0.620076
P01037	Cystatin-SN	regulation of biological process;response to stimulus	extracellular	enzyme regulator activity;protein binding	Salivary secretion	1.073	0.709	0.679191	0.142165
P21291	Cysteine and glycine-rich protein 1		nucleus	metal ion binding;RNA binding		0.937	1.135	0.767065	0.495537
Q16527	Cysteine and glycine-rich protein 2	cell differentiation;development	nucleus	metal ion binding;protein binding
Q9UHD1	Cysteine and histidine-rich domain-containing protein 1	metabolic process;regulation of biological process		metal ion binding;nucleotide binding;protein binding		0.99	1.111	1	0.532281
Q6ZMK1	Cysteine and histidine-rich protein 1		cytoplasm	metal ion binding;protein binding
Q9Y697	Cysteine desulfurase, mitochondrial	cell organization and biogenesis;metabolic process	cytoplasm;cytosol;mitochondrion;nucleus;organelle lumen	catalytic activity;metal ion binding;protein binding	Sulfur relay system; Thiamine metabolism; Metabolic pathways	1.021	0.938	0.977421	0.99183
Q9Y4P1	Cysteine protease ATG4B	cell communication;cell organization and biogenesis;metabolic process;regulation of biological process;response to stimulus;transport	cytoplasm;cytosol	catalytic activity;protein binding	Autophagy	0.938	1.055	0.824988	0.789469
Q9NZV1	Cysteine-rich motor neuron 1 protein	regulation of biological process;response to stimulus	extracellular;membrane	catalytic activity;enzyme regulator activity;protein binding;receptor activity;signal transducer activity		100	100	1.77756e-16	1.50937e-16
P52943	Cysteine-rich protein 2	regulation of biological process		metal ion binding;protein binding
Q9H8E8	Cysteine-rich protein 2-binding protein	cell organization and biogenesis;metabolic process	cytoplasm;mitochondrion;nucleus	catalytic activity;protein binding
P49589	Cysteine--tRNA ligase, cytoplasmic	metabolic process	cytoplasm;cytosol	catalytic activity;metal ion binding;nucleotide binding;protein binding;RNA binding	Aminoacyl-tRNA biosynthesis	0.99	0.982	0.998083	0.971306
P13569	Cystic fibrosis transmembrane conductance regulator	cell organization and biogenesis;cellular homeostasis;metabolic process;regulation of biological process;response to stimulus;transport	cell surface;cytoplasm;cytosol;endoplasmic reticulum;endosome;membrane	catalytic activity;nucleotide binding;protein binding;transporter activity	Bile secretion; Pancreatic secretion; AMPK signaling pathway; Gastric acid secretion; Vibrio cholerae infection; ABC transporters; cAMP signaling pathway	1.073	1.454	0.9119	0.166064
Q717R9	Cystin-1		cytoplasm;cytoskeleton;cytosol;membrane	protein binding		0.856	5.682	0.844903	1.29236e-12
P32320	Cytidine deaminase	cell organization and biogenesis;metabolic process;regulation of biological process;response to stimulus;transport	cytosol;extracellular;organelle lumen	catalytic activity;metal ion binding;protein binding	Metabolic pathways; Pyrimidine metabolism; Drug metabolism - other enzymes	0.848	1	0.801407	0.970949
P00156	Cytochrome b	metabolic process;response to stimulus;transport	membrane;mitochondrion	catalytic activity;metal ion binding;protein binding;transporter activity	Huntington's disease; Parkinson's disease; Alzheimer's disease; Oxidative phosphorylation; Non-alcoholic fatty liver disease (NAFLD); Metabolic pathways; Cardiac muscle contraction	0.942	1.01	0.929132	0.923472
Q9BQA9	Cytochrome b-245 chaperone 1		membrane	protein binding		0.716	0.417	0.55394	0.29585
P04839	Cytochrome b-245 heavy chain	cellular homeostasis;defense response;metabolic process;regulation of biological process;response to stimulus;transport	cytoplasm;endoplasmic reticulum;Golgi;membrane;mitochondrion	catalytic activity;metal ion binding;nucleotide binding;protein binding;transporter activity	NOD-like receptor signaling pathway; Osteoclast differentiation; HIF-1 signaling pathway; AGE-RAGE signaling pathway in diabetic complications; Phagosome; Leukocyte transendothelial migration	1.006	0.79	0.999367	0.897103
P00167	Cytochrome b5	metabolic process;response to stimulus;transport	cytoplasm;cytosol;endoplasmic reticulum;membrane;mitochondrion	catalytic activity;metal ion binding;protein binding;transporter activity		0.998	1.101	1	0.755091
Q7L1T6	Cytochrome b5 reductase 4	metabolic process;response to stimulus;transport	endoplasmic reticulum;membrane	catalytic activity;metal ion binding	Amino sugar and nucleotide sugar metabolism	0.949	0.907	0.976031	0.993474
O43169	Cytochrome b5 type B					1.03	0.895	0.902648	0.942418
P31930	Cytochrome b-c1 complex subunit 1, mitochondrial	metabolic process;response to stimulus;transport	cytosol;membrane;mitochondrion	catalytic activity;metal ion binding;protein binding;transporter activity	Huntington's disease; Parkinson's disease; Alzheimer's disease; Oxidative phosphorylation; Non-alcoholic fatty liver disease (NAFLD); Metabolic pathways; Cardiac muscle contraction	0.987	0.818	0.99597	0.546316
P22695	Cytochrome b-c1 complex subunit 2, mitochondrial	metabolic process;transport	membrane;mitochondrion	catalytic activity;metal ion binding;protein binding	Huntington's disease; Parkinson's disease; Alzheimer's disease; Oxidative phosphorylation; Non-alcoholic fatty liver disease (NAFLD); Metabolic pathways; Cardiac muscle contraction	0.979	0.812	0.990205	0.594331
P07919	Cytochrome b-c1 complex subunit 6, mitochondrial	metabolic process;transport	membrane;mitochondrion	catalytic activity;protein binding;transporter activity	Huntington's disease; Parkinson's disease; Alzheimer's disease; Oxidative phosphorylation; Non-alcoholic fatty liver disease (NAFLD); Metabolic pathways; Cardiac muscle contraction	0.915	0.824	0.776012	0.884636
P14927	Cytochrome b-c1 complex subunit 7	cell organization and biogenesis;metabolic process;transport	membrane;mitochondrion	catalytic activity;protein binding;transporter activity	Huntington's disease; Parkinson's disease; Alzheimer's disease; Oxidative phosphorylation; Non-alcoholic fatty liver disease (NAFLD); Metabolic pathways; Cardiac muscle contraction	1.135	1.029	0.353752	0.865516
O14949	Cytochrome b-c1 complex subunit 8	metabolic process;transport	membrane;mitochondrion	catalytic activity;transporter activity	Huntington's disease; Parkinson's disease; Alzheimer's disease; Oxidative phosphorylation; Non-alcoholic fatty liver disease (NAFLD); Metabolic pathways; Cardiac muscle contraction	1.136	0.648	0.745463	0.583073
Q9UDW1	Cytochrome b-c1 complex subunit 9	cell organization and biogenesis;metabolic process;transport	membrane;mitochondrion	catalytic activity;transporter activity	Huntington's disease; Parkinson's disease; Alzheimer's disease; Oxidative phosphorylation; Non-alcoholic fatty liver disease (NAFLD); Metabolic pathways; Cardiac muscle contraction	0.952	0.892	0.987065	0.99183
P47985	Cytochrome b-c1 complex subunit Rieske, mitochondrial	metabolic process;response to stimulus;transport	membrane;mitochondrion	catalytic activity;metal ion binding;protein binding;transporter activity	Huntington's disease; Parkinson's disease; Alzheimer's disease; Oxidative phosphorylation; Non-alcoholic fatty liver disease (NAFLD); Metabolic pathways; Cardiac muscle contraction	0.961	0.905	0.920097	0.983697
P99999	Cytochrome c	cell death;cell organization and biogenesis;metabolic process;regulation of biological process;response to stimulus;transport	cytosol;membrane;mitochondrion;nucleus	catalytic activity;metal ion binding;protein binding	Hepatitis B; Huntington's disease; Colorectal cancer; Pathways in cancer; Apoptosis - multiple species; Tuberculosis; Toxoplasmosis; Apoptosis; Parkinson's disease; Alzheimer's disease; p53 signaling pathway; Non-alcoholic fatty liver disease (NAFLD); Small cell lung cancer; Herpes simplex infection; Amyotrophic lateral sclerosis (ALS); Sulfur metabolism; Viral myocarditis; Metabolic pathways; In…	1.047	1.221	0.810275	0.119349
Q9GZY4	Cytochrome c oxidase assembly factor 1 homolog	cell organization and biogenesis;metabolic process	cytosol;membrane;mitochondrion	RNA binding;structural molecule activity		0.924	0.792	0.950927	0.933053
Q9Y2R0	Cytochrome c oxidase assembly factor 3 homolog, mitochondrial	cell organization and biogenesis;regulation of biological process	membrane;mitochondrion	protein binding		1.026	1.084	0.976031	0.747862
Q9NYJ1	Cytochrome c oxidase assembly factor 4 homolog, mitochondrial	cell organization and biogenesis	mitochondrion			1	100	0.99617	1.50937e-16
Q96BR5	Cytochrome c oxidase assembly factor 7		mitochondrion;nucleus	protein binding		0.935	1.514	0.902648	0.134545
Q7KZN9	Cytochrome c oxidase assembly protein COX15 homolog	cell organization and biogenesis;metabolic process;transport	membrane;mitochondrion;nucleus	catalytic activity;transporter activity	Porphyrin and chlorophyll metabolism; Oxidative phosphorylation; Metabolic pathways
Q9P0S2	Cytochrome c oxidase assembly protein COX16 homolog, mitochondrial		membrane;mitochondrion			1.175	1.051	0.645466	0.924833
Q49B96	Cytochrome c oxidase assembly protein COX19	cell organization and biogenesis;metabolic process	cytoplasm;cytosol			0.891	0.837	0.895855	0.960984
Q5RI15	Cytochrome c oxidase assembly protein COX20, mitochondrial	cell organization and biogenesis;metabolic process	membrane;mitochondrion			1.104	1.024	0.779724	0.880209
Q14061	Cytochrome c oxidase copper chaperone	cell organization and biogenesis;metabolic process;regulation of biological process;transport	cytoplasm;mitochondrion	metal ion binding;protein binding	Oxidative phosphorylation; Metabolic pathways	1.245	2.131	0.7258	0.00662957
P00395	Cytochrome c oxidase subunit 1	metabolic process;response to stimulus;transport	membrane;mitochondrion	catalytic activity;metal ion binding;protein binding;transporter activity	Huntington's disease; Parkinson's disease; Alzheimer's disease; Oxidative phosphorylation; Non-alcoholic fatty liver disease (NAFLD); Metabolic pathways; Cardiac muscle contraction	0.847	0.565	0.794078	0.498305
P00403	Cytochrome c oxidase subunit 2	metabolic process;response to stimulus;transport	membrane;mitochondrion	catalytic activity;metal ion binding;protein binding;transporter activity	Huntington's disease; Parkinson's disease; Alzheimer's disease; Oxidative phosphorylation; Non-alcoholic fatty liver disease (NAFLD); Metabolic pathways; Cardiac muscle contraction	0.512	0.879	1.77756e-16	0.933053
P13073	Cytochrome c oxidase subunit 4 isoform 1, mitochondrial	metabolic process;response to stimulus;transport	membrane;mitochondrion;nucleus	catalytic activity;protein binding;transporter activity	Huntington's disease; Parkinson's disease; Alzheimer's disease; Oxidative phosphorylation; Non-alcoholic fatty liver disease (NAFLD); Metabolic pathways; Cardiac muscle contraction	1.028	0.981	0.935472	0.978615
P20674	Cytochrome c oxidase subunit 5A, mitochondrial	metabolic process;transport	membrane;mitochondrion	catalytic activity;metal ion binding;protein binding;transporter activity	Huntington's disease; Parkinson's disease; Alzheimer's disease; Oxidative phosphorylation; Non-alcoholic fatty liver disease (NAFLD); Metabolic pathways; Cardiac muscle contraction	0.905	0.871	0.480061	0.956889
P10606	Cytochrome c oxidase subunit 5B, mitochondrial	metabolic process;transport	membrane;mitochondrion	catalytic activity;metal ion binding;protein binding;transporter activity	Huntington's disease; Parkinson's disease; Alzheimer's disease; Oxidative phosphorylation; Non-alcoholic fatty liver disease (NAFLD); Metabolic pathways; Cardiac muscle contraction	1.03	0.926	0.937875	0.983697
P12074	Cytochrome c oxidase subunit 6A1, mitochondrial	metabolic process;regulation of biological process;transport	membrane;mitochondrion	catalytic activity;enzyme regulator activity;transporter activity	Huntington's disease; Parkinson's disease; Alzheimer's disease; Oxidative phosphorylation; Non-alcoholic fatty liver disease (NAFLD); Metabolic pathways; Cardiac muscle contraction	1.163	0.391	0.810118	0.0796578
P14854	Cytochrome c oxidase subunit 6B1	metabolic process;transport	membrane;mitochondrion	catalytic activity;transporter activity	Huntington's disease; Parkinson's disease; Alzheimer's disease; Oxidative phosphorylation; Non-alcoholic fatty liver disease (NAFLD); Metabolic pathways; Cardiac muscle contraction	1.241	0.53	0.160859	0.0250936
P09669	Cytochrome c oxidase subunit 6C	metabolic process;transport	membrane;mitochondrion	catalytic activity;transporter activity	Huntington's disease; Parkinson's disease; Alzheimer's disease; Oxidative phosphorylation; Non-alcoholic fatty liver disease (NAFLD); Metabolic pathways; Cardiac muscle contraction
P14406	Cytochrome c oxidase subunit 7A2, mitochondrial	metabolic process;transport	membrane;mitochondrion	catalytic activity;transporter activity	Huntington's disease; Parkinson's disease; Alzheimer's disease; Oxidative phosphorylation; Non-alcoholic fatty liver disease (NAFLD); Cardiac muscle contraction	1.144	0.875	0.36799	0.967276
O00483	Cytochrome c oxidase subunit NDUFA4	metabolic process;transport	membrane;mitochondrion	catalytic activity;protein binding;transporter activity	Huntington's disease; Parkinson's disease; Alzheimer's disease; Oxidative phosphorylation; Non-alcoholic fatty liver disease (NAFLD); Metabolic pathways	1.008	0.8	0.995838	0.794787
P08574	Cytochrome c1, heme protein, mitochondrial	metabolic process;response to stimulus;transport	membrane;mitochondrion;nucleus	metal ion binding	Huntington's disease; Parkinson's disease; Alzheimer's disease; Oxidative phosphorylation; Non-alcoholic fatty liver disease (NAFLD); Metabolic pathways; Cardiac muscle contraction	0.993	1.118	0.99617	0.563058
P53701	Cytochrome c-type heme lyase	cell organization and biogenesis;metabolic process	membrane;mitochondrion	catalytic activity;metal ion binding	Porphyrin and chlorophyll metabolism	1.053	1.015	0.950276	0.944767
Q96SQ9	Cytochrome P450 2S1	metabolic process	endoplasmic reticulum;membrane	catalytic activity;metal ion binding;protein binding	Metabolism of xenobiotics by cytochrome P450; Retinol metabolism; Metabolic pathways	0.673	1.212	0.057435	0.716027
Q7Z449	Cytochrome P450 2U1	metabolic process	endoplasmic reticulum;membrane	catalytic activity;metal ion binding	Arachidonic acid metabolism; Metabolic pathways	0.97	0.95	0.984916	0.97448
P98187	Cytochrome P450 4F8	metabolic process	endoplasmic reticulum;membrane	catalytic activity;metal ion binding	Arachidonic acid metabolism; Metabolic pathways
O75881	Cytochrome P450 7B1	cellular component movement;metabolic process;regulation of biological process;response to stimulus	endoplasmic reticulum;membrane	catalytic activity;metal ion binding	Steroid hormone biosynthesis; Primary bile acid biosynthesis
O43739	Cytohesin-3	regulation of biological process;transport	cytoplasm;cytosol;membrane	protein binding	Endocytosis; Phospholipase D signaling pathway	1.133	0.834	0.352738	0.910882
P31785	Cytokine receptor common subunit gamma	metabolic process;regulation of biological process;response to stimulus	cytosol;endosome;membrane	protein binding;receptor activity;signal transducer activity	Endocytosis; Th1 and Th2 cell differentiation; Inflammatory bowel disease (IBD); Primary immunodeficiency; Cytokine-cytokine receptor interaction; HTLV-I infection; Jak-STAT signaling pathway; Measles; PI3K-Akt signaling pathway	1.033	1.927	0.981627	0.0443258
Q8IUI8	Cytokine receptor-like factor 3	regulation of biological process	cytoplasm;cytosol;membrane	protein binding		0.844	0.865	0.46437	0.983697
P21399	Cytoplasmic aconitate hydratase	cellular homeostasis;metabolic process;regulation of biological process;response to stimulus;transport	cytoplasm;cytosol;endoplasmic reticulum;Golgi;mitochondrion	catalytic activity;metal ion binding;protein binding;RNA binding	Citrate cycle (TCA cycle); Carbon metabolism; Biosynthesis of amino acids; 2-Oxocarboxylic acid metabolism; Metabolic pathways; Glyoxylate and dicarboxylate metabolism	1.104	0.876	0.515064	0.958372
Q14204	Cytoplasmic dynein 1 heavy chain 1	cell division;cell organization and biogenesis;cellular component movement;regulation of biological process;transport	cytoplasm;cytoskeleton;cytosol;extracellular;membrane;organelle lumen	catalytic activity;motor activity;nucleotide binding;protein binding;RNA binding	Phagosome; Salmonella infection; Vasopressin-regulated water reabsorption	1.054	0.967	0.75548	0.985033
Q13409	Cytoplasmic dynein 1 intermediate chain 2	cell division;cell organization and biogenesis;cellular component movement;regulation of biological process;transport	cytoplasm;cytoskeleton;cytosol;extracellular;Golgi;mitochondrion;organelle lumen	catalytic activity;motor activity;protein binding	Phagosome; Salmonella infection; Vasopressin-regulated water reabsorption	1.019	0.975	0.974895	0.981489
Q9Y6G9	Cytoplasmic dynein 1 light intermediate chain 1	cell division;cell organization and biogenesis;cellular component movement;regulation of biological process;transport	chromosome;cytoplasm;cytoskeleton;cytosol;membrane	catalytic activity;motor activity;nucleotide binding;protein binding;RNA binding	Phagosome; Salmonella infection; Vasopressin-regulated water reabsorption	1.017	1.073	0.96135	0.740738
O43237	Cytoplasmic dynein 1 light intermediate chain 2	cell organization and biogenesis;cellular component movement;response to stimulus;transport	chromosome;cytoplasm;cytoskeleton;cytosol;endosome;membrane;vacuole	catalytic activity;motor activity;nucleotide binding;protein binding	Phagosome; Salmonella infection; Vasopressin-regulated water reabsorption	1.023	1.029	0.942633	0.898339
Q8NCM8	Cytoplasmic dynein 2 heavy chain 1	cell differentiation;cell organization and biogenesis;cellular component movement;development;metabolic process;regulation of biological process;transport	cytoplasm;cytoskeleton;Golgi;membrane	catalytic activity;motor activity;nucleotide binding;protein binding	Phagosome; Salmonella infection; Vasopressin-regulated water reabsorption	0.266	0.105	5.12849e-05	1.96615e-05
Q8TCX1	Cytoplasmic dynein 2 light intermediate chain 1	cell organization and biogenesis;cellular component movement;development;regulation of biological process;transport	cytoplasm;cytoskeleton	catalytic activity;motor activity;protein binding	Vasopressin-regulated water reabsorption
Q7L576	Cytoplasmic FMR1-interacting protein 1	cell differentiation;cell growth;cell organization and biogenesis;development;regulation of biological process;response to stimulus;transport	cytoplasm;cytosol;extracellular;organelle lumen	protein binding;RNA binding	Regulation of actin cytoskeleton; RNA transport	0.957	0.873	0.895855	0.870889
Q96F07	Cytoplasmic FMR1-interacting protein 2	cell death;cell growth;cell organization and biogenesis;metabolic process;regulation of biological process;response to stimulus	cytoplasm;cytosol;membrane;nucleus	protein binding	Regulation of actin cytoskeleton; RNA transport	1.112	1.16	0.810588	0.745122
P16333	Cytoplasmic protein NCK1	cell organization and biogenesis;cellular component movement;metabolic process;regulation of biological process;response to stimulus	cytoplasm;cytosol;endoplasmic reticulum;membrane;nucleus;ribosome	enzyme regulator activity;protein binding;structural molecule activity	T cell receptor signaling pathway; Pathogenic Escherichia coli infection; ErbB signaling pathway; Axon guidance	1.021	1.101	0.977359	0.624293
O43639	Cytoplasmic protein NCK2	cell organization and biogenesis;cellular component movement;regulation of biological process;response to stimulus	cytoplasm;cytosol;endoplasmic reticulum;membrane	protein binding;structural molecule activity	T cell receptor signaling pathway; Pathogenic Escherichia coli infection; ErbB signaling pathway; Axon guidance	0.849	0.922	0.509954	0.994798
Q7Z7A3	Cytoplasmic tRNA 2-thiolation protein 1	metabolic process	cytoplasm;cytosol;mitochondrion	catalytic activity;protein binding;RNA binding	Sulfur relay system	8.407	8.278	1.77756e-16	3.10735e-10
Q8IYA6	Cytoskeleton-associated protein 2-like		cytoplasm;cytoskeleton;cytosol			1.033	0.889	0.971105	0.999381
Q07065	Cytoskeleton-associated protein 4	metabolic process;transport	cytoplasm;cytoskeleton;cytosol;endoplasmic reticulum;membrane;organelle lumen	RNA binding	Protein processing in endoplasmic reticulum	0.893	0.764	0.347676	0.298846
Q14008	Cytoskeleton-associated protein 5	cell division;cell organization and biogenesis;regulation of biological process;transport	chromosome;cytoplasm;cytoskeleton;cytosol;membrane	protein binding		1.021	0.86	0.939805	0.787427
P28838	Cytosol aminopeptidase	metabolic process	cytoplasm;cytosol;mitochondrion;nucleus	catalytic activity;metal ion binding	Glutathione metabolism; Metabolic pathways; Arginine and proline metabolism	0.995	0.971	1	0.981489
O75891	Cytosolic 10-formyltetrahydrofolate dehydrogenase	metabolic process	cytoplasm;cytosol;mitochondrion	catalytic activity	One carbon pool by folate
Q9H0P0	Cytosolic 5'-nucleotidase 3A	defense response;metabolic process;response to stimulus	cytoplasm;cytosol;endoplasmic reticulum;mitochondrion	catalytic activity;metal ion binding;nucleotide binding	Purine metabolism; Nicotinate and nicotinamide metabolism; Metabolic pathways; Pyrimidine metabolism	1.012	1.245	0.995838	0.328279
O00154	Cytosolic acyl coenzyme A thioester hydrolase	metabolic process	cytoplasm;cytosol;mitochondrion	catalytic activity;protein binding	Fatty acid elongation; Biosynthesis of unsaturated fatty acids	1.019	0.987	0.948223	0.970949
A6NHX0	Cytosolic arginine sensor for mTORC1 subunit 2		cytoplasm;cytosol	protein binding		1.111	0.619	0.810588	0.473512
Q9UPW5	Cytosolic carboxypeptidase 1	cell differentiation;cell organization and biogenesis;metabolic process	cytoplasm;cytosol;mitochondrion;nucleus	catalytic activity;metal ion binding;protein binding
Q5U5Z8	Cytosolic carboxypeptidase 2	metabolic process	cytoplasm;cytoskeleton;cytosol	catalytic activity;metal ion binding
Q5VU57	Cytosolic carboxypeptidase 6	defense response;metabolic process;response to stimulus	cytoplasm;cytoskeleton;cytosol;Golgi	catalytic activity;metal ion binding;protein binding
P53384	Cytosolic Fe-S cluster assembly factor NUBP1	cell growth;cell organization and biogenesis;cellular homeostasis;metabolic process;regulation of biological process	cytoplasm;cytoskeleton;cytosol;membrane;nucleus	metal ion binding;nucleotide binding;protein binding		0.916	0.917	0.755558	0.996414
Q9Y5Y2	Cytosolic Fe-S cluster assembly factor NUBP2	cell organization and biogenesis;metabolic process	cytoplasm;cytoskeleton;nucleus	metal ion binding;nucleotide binding;protein binding		0.971	0.969	0.946207	0.967276
Q9H5X1	Cytosolic iron-sulfur assembly component 2A		cytoplasm;cytosol;nucleus	metal ion binding;protein binding		0.986	0.879	1	0.983697
Q9Y3D0	Cytosolic iron-sulfur assembly component 2B	cell organization and biogenesis;metabolic process	cytoplasm;cytoskeleton;cytosol;nucleus	protein binding		0.935	0.845	0.847851	0.924833
Q9H6Q4	Cytosolic iron-sulfur assembly component 3	cell differentiation;cell organization and biogenesis;metabolic process;regulation of biological process;response to stimulus		catalytic activity;metal ion binding		0.948	0.942	0.985039	0.985493
Q96KP4	Cytosolic non-specific dipeptidase	metabolic process	cytoplasm;cytosol	catalytic activity;metal ion binding	Histidine metabolism; beta-Alanine metabolism; Metabolic pathways; Arginine and proline metabolism	0.956	0.954	0.885954	0.995654
P0C869	Cytosolic phospholipase A2 beta	defense response;metabolic process;regulation of biological process;response to stimulus	cytoplasm;cytosol;endosome;extracellular;membrane;mitochondrion	catalytic activity;metal ion binding;protein binding	Serotonergic synapse; Ether lipid metabolism; Vascular smooth muscle contraction; Glutamatergic synapse; Ovarian steroidogenesis; Phospholipase D signaling pathway; VEGF signaling pathway; MAPK signaling pathway; Oxytocin signaling pathway; Arachidonic acid metabolism; Linoleic acid metabolism; Choline metabolism in cancer; Long-term depression; Glycerophospholipid metabolism; Fc epsilon RI signa…	1	0.686	1	0.917166
P49902	Cytosolic purine 5'-nucleotidase	metabolic process	cytoplasm;cytosol	catalytic activity;metal ion binding;nucleotide binding;protein binding	Purine metabolism; Nicotinate and nicotinamide metabolism; Metabolic pathways; Pyrimidine metabolism	1.107	1.227	0.366395	0.153747
Q69YQ0	Cytospin-A	cell division;metabolic process	cytoplasm;cytoskeleton;cytosol	protein binding;structural molecule activity		0.958	0.791	0.991016	0.968675
Q5M775	Cytospin-B	cell organization and biogenesis;metabolic process;transport	cytoskeleton;Golgi;membrane;nucleus	catalytic activity;motor activity;protein binding;transporter activity
O43175	D-3-phosphoglycerate dehydrogenase	metabolic process	cytosol	catalytic activity;nucleotide binding	Carbon metabolism; Glycine, serine and threonine metabolism; Biosynthesis of amino acids; Metabolic pathways	0.988	1.045	0.99617	0.825629
Q9H993	Damage-control phosphatase ARMT1	metabolic process;regulation of biological process;response to stimulus		catalytic activity;protein binding		1.058	0.897	0.936761	0.995623
Q96EP5	DAZ-associated protein 1	cell differentiation;cell proliferation;development;regulation of biological process	cytoplasm;cytosol;nucleus	protein binding;RNA binding	mRNA surveillance pathway	0.992	0.934	0.995838	0.99183
Q02338	D-beta-hydroxybutyrate dehydrogenase, mitochondrial	metabolic process	membrane;mitochondrion;organelle lumen	catalytic activity	Butanoate metabolism; Synthesis and degradation of ketone bodies; Metabolic pathways	1.031	0.917	0.951952	0.992163
Q9UKG1	DCC-interacting protein 13-alpha	cell proliferation;regulation of biological process;response to stimulus	cytoplasm;cytosol;endosome;membrane;nucleus	protein binding	Colorectal cancer; Pathways in cancer; Longevity regulating pathway	1.107	0.942	0.29502	0.991247
Q8NEU8	DCC-interacting protein 13-beta	cell proliferation;regulation of biological process;response to stimulus	cytoplasm;endosome;membrane;nucleus	protein binding		1.103	0.707	0.596274	0.360557
Q96GG9	DCN1-like protein 1	defense response;metabolic process;regulation of biological process;response to stimulus	cytosol;nucleus	catalytic activity;protein binding		1.033	0.999	0.949089	0.924833
Q9BTE7	DCN1-like protein 5	metabolic process;regulation of biological process		protein binding		1.081	1.031	0.882854	0.882747
Q9H773	dCTP pyrophosphatase 1	cell communication;cell organization and biogenesis;metabolic process;response to stimulus	cytoplasm;cytosol;mitochondrion;nucleus	catalytic activity;metal ion binding;nucleotide binding;protein binding	Metabolic pathways; Pyrimidine metabolism	1.01	1.215	0.995838	0.218361
Q9Y4B6	DDB1- and CUL4-associated factor 1	cell differentiation;cell organization and biogenesis;metabolic process;regulation of biological process	cytoplasm;nucleus	catalytic activity;nucleotide binding;protein binding		0.847	1.235	0.857122	0.784341
Q5QP82	DDB1- and CUL4-associated factor 10	metabolic process		protein binding		0.871	0.915	0.242972	0.995002
Q9NV06	DDB1- and CUL4-associated factor 13	metabolic process	cytosol;nucleus	protein binding;RNA binding		0.851	1.008	0.805183	0.952801
Q9NXF7	DDB1- and CUL4-associated factor 16	metabolic process		protein binding		1.001	0.895	1	0.99183
P61962	DDB1- and CUL4-associated factor 7	development;metabolic process	cytoplasm;cytosol;nucleus	protein binding		0.947	0.933	0.9022	0.99183
Q5TAQ9	DDB1- and CUL4-associated factor 8	metabolic process	cytoplasm;cytosol;mitochondrion;nucleus	protein binding		1.088	0.627	0.901338	0.753157
P30046	D-dopachrome decarboxylase	metabolic process;regulation of biological process	cytoplasm	catalytic activity;protein binding		1.118	0.64	0.300813	0.0100051
Q96HY6	DDRGK domain-containing protein 1	regulation of biological process;response to stimulus	cytoplasm;endoplasmic reticulum;membrane	protein binding		0.739	0.01	0.696084	1.50937e-16
Q86X76	Deaminated glutathione amidase	metabolic process	cytoplasm;mitochondrion;nucleus	catalytic activity		1.09	0.883	0.861015	0.983697
Q6ZMT9	Death domain-containing protein 1	regulation of biological process;response to stimulus		protein binding
P51397	Death-associated protein 1	cell communication;cell death;metabolic process;regulation of biological process;response to stimulus		protein binding		0.88	0.997	0.683584	0.957374
P53355	Death-associated protein kinase 1	cell death;metabolic process;regulation of biological process;response to stimulus	cytoplasm;cytoskeleton;membrane	catalytic activity;nucleotide binding;protein binding	Pathways in cancer; Bladder cancer	1.255	0.01	0.480061	1.50937e-16
P0CG12	Decreased expression in renal and prostate cancer protein	cell organization and biogenesis	nucleus			1.022	0.783	0.984608	0.917497
Q14185	Dedicator of cytokinesis protein 1	cell death;cell organization and biogenesis;cellular component movement;coagulation;regulation of biological process;response to stimulus;transport	cytoplasm;cytosol;membrane	enzyme regulator activity;protein binding	Focal adhesion; Regulation of actin cytoskeleton; Bacterial invasion of epithelial cells; Shigellosis	0.56	0.01	0.0145365	1.50937e-16
Q8IZD9	Dedicator of cytokinesis protein 3	regulation of biological process;response to stimulus	cytoplasm;cytosol	protein binding		1.069	0.95	0.906169	0.981489
Q9H7D0	Dedicator of cytokinesis protein 5	regulation of biological process;response to stimulus	cytoplasm;cytosol;membrane	protein binding
Q96N67	Dedicator of cytokinesis protein 7	cell differentiation;cell organization and biogenesis;development;regulation of biological process;response to stimulus		protein binding		1.071	1.173	0.9119	0.72766
Q9BZ29	Dedicator of cytokinesis protein 9	coagulation;regulation of biological process;response to stimulus	cytosol;membrane	protein binding		0.894	0.76	0.421816	0.551794
Q13268	Dehydrogenase/reductase SDR family member 2, mitochondrial	cell differentiation;metabolic process;regulation of biological process;response to stimulus	cytoplasm;mitochondrion;nucleus;organelle lumen	catalytic activity;protein binding		1.12	0.414	0.743363	0.0033523
Q9BTZ2	Dehydrogenase/reductase SDR family member 4	cell organization and biogenesis;metabolic process	membrane;mitochondrion;nucleus	catalytic activity;protein binding	Peroxisome; Retinol metabolism; Metabolic pathways	1.007	0.875	0.995838	0.969855
Q9Y394	Dehydrogenase/reductase SDR family member 7	metabolic process	membrane	catalytic activity		0.01	1.238	1.77756e-16	0.789469
Q6IAN0	Dehydrogenase/reductase SDR family member 7B	metabolic process	endoplasmic reticulum;membrane	catalytic activity		1.304	0.595	0.411821	0.694831
A4D2P6	Delphilin	regulation of biological process	membrane	protein binding		0.101	1.738	1.77756e-16	0.20595
Q14739	Delta(14)-sterol reductase LBR	metabolic process	membrane;nucleus	catalytic activity;DNA binding;protein binding;RNA binding		0.983	0.422	0.99617	0.00368945
Q15392	Delta(24)-sterol reductase	cell death;cell organization and biogenesis;metabolic process;regulation of biological process;response to stimulus	cytoplasm;cytoskeleton;cytosol;endoplasmic reticulum;Golgi;membrane;nucleus	catalytic activity;nucleotide binding;protein binding	Steroid biosynthesis; Metabolic pathways	1.171	0.759	0.865772	0.967276
Q13011	Delta(3,5)-Delta(2,4)-dienoyl-CoA isomerase, mitochondrial	metabolic process	membrane;mitochondrion	catalytic activity;protein binding	Peroxisome	1.014	0.889	0.965016	0.909985
P30038	Delta-1-pyrroline-5-carboxylate dehydrogenase, mitochondrial	metabolic process	mitochondrion;organelle lumen	catalytic activity;protein binding	Alanine, aspartate and glutamate metabolism; Metabolic pathways; Arginine and proline metabolism	1.081	0.978	0.785278	0.967276
P54886	Delta-1-pyrroline-5-carboxylate synthase	metabolic process	cytoplasm;cytosol;membrane;mitochondrion	catalytic activity;nucleotide binding;protein binding;RNA binding	Biosynthesis of amino acids; Metabolic pathways; Arginine and proline metabolism	0.965	0.819	0.947674	0.550787
P13716	Delta-aminolevulinic acid dehydratase	cell organization and biogenesis;metabolic process;regulation of biological process;response to stimulus;transport	cytosol;extracellular;nucleus;organelle lumen	catalytic activity;metal ion binding;protein binding	Porphyrin and chlorophyll metabolism; Metabolic pathways	1.538	1.308	0.107262	0.719031
Q08495	Dematin	cell organization and biogenesis;regulation of biological process;response to stimulus;transport	cytoplasm;cytoskeleton;cytosol;membrane	protein binding
Q8TCE6	DENN domain-containing protein 10					1.057	1.223	0.928321	0.384634
P78524	DENN domain-containing protein 2B	regulation of biological process
A2RUS2	DENN domain-containing protein 3	metabolic process;transport	cytoplasm;cytosol	protein binding		0.577	0.695	0.00189229	0.780018
Q5VZ89	DENN domain-containing protein 4C	cell organization and biogenesis;response to stimulus;transport	cytoplasm;cytosol;membrane			1.076	0.874	0.753203	0.973294
Q6IQ26	DENN domain-containing protein 5A	regulation of biological process;response to stimulus;transport	cytosol;Golgi;membrane	protein binding;transporter activity		1.994	100	0.071113	1.50937e-16
Q6ZUT9	DENN domain-containing protein 5B	response to stimulus;transport	cytosol;membrane	protein binding;transporter activity
O43583	Density-regulated protein	cell organization and biogenesis;metabolic process	ribosome	protein binding;RNA binding		0.964	0.983	0.935535	0.949364
Q9NZW4	Dentin sialophosphoprotein	cell organization and biogenesis;development	cytoplasm;extracellular	metal ion binding;protein binding;structural molecule activity
P27707	Deoxycytidine kinase	metabolic process	cytosol;nucleus	catalytic activity;nucleotide binding;protein binding	Purine metabolism; Metabolic pathways; Pyrimidine metabolism	0.969	0.981	0.944615	0.952801
P32321	Deoxycytidylate deaminase	metabolic process	cytoplasm;cytosol	catalytic activity;metal ion binding;protein binding	Metabolic pathways; Pyrimidine metabolism	1.002	1.109	1	0.629401
Q16854	Deoxyguanosine kinase, mitochondrial	metabolic process;regulation of biological process	cytoplasm;cytosol;mitochondrion;nucleus;organelle lumen	catalytic activity;nucleotide binding	Purine metabolism; Metabolic pathways	1.074	0.85	0.928745	0.983697
Q9BU89	Deoxyhypusine hydroxylase	metabolic process	cytosol	catalytic activity;metal ion binding;protein binding		0.965	1.296	0.939621	0.0491707
P49366	Deoxyhypusine synthase	cell organization and biogenesis;metabolic process;regulation of biological process	cytoplasm;cytosol	catalytic activity;protein binding		0.986	1.024	0.992265	0.8803
Q9Y3Z3	Deoxynucleoside triphosphate triphosphohydrolase SAMHD1	cell organization and biogenesis;defense response;metabolic process;regulation of biological process;response to stimulus	membrane;nucleus	catalytic activity;metal ion binding;nucleotide binding;protein binding;RNA binding		1.07	0.966	0.630152	0.981489
Q5QJE6	Deoxynucleotidyltransferase terminal-interacting protein 2	metabolic process;regulation of biological process	nucleus	RNA binding		0.992	0.72	0.99617	0.727288
O00115	Deoxyribonuclease-2-alpha	cell death;cell differentiation;development;metabolic process	vacuole	catalytic activity;DNA binding	Lysosome	10.983	100	1.77756e-16	1.50937e-16
Q9Y315	Deoxyribose-phosphate aldolase	metabolic process;transport	cytoplasm;cytosol;extracellular;nucleus;organelle lumen	catalytic activity	Pentose phosphate pathway	0.999	0.752	1	0.403923
P33316	Deoxyuridine 5'-triphosphate nucleotidohydrolase, mitochondrial	metabolic process	mitochondrion;nucleus	catalytic activity;metal ion binding;protein binding;RNA binding	Metabolic pathways; Pyrimidine metabolism	1.042	0.823	0.890346	0.704424
Q8TB45	DEP domain-containing mTOR-interacting protein	cell organization and biogenesis;regulation of biological process;response to stimulus	cytoplasm	protein binding	mTOR signaling pathway	1.273	12.088	0.235503	1.50937e-16
Q5TB30	DEP domain-containing protein 1A	metabolic process;regulation of biological process;response to stimulus	nucleus	enzyme regulator activity;protein binding		1.071	1.144	0.635743	0.464277
Q96QD5	DEP domain-containing protein 7	regulation of biological process;response to stimulus	cytosol	enzyme regulator activity
Q8WVC6	Dephospho-CoA kinase domain-containing protein	metabolic process	membrane;mitochondrion	catalytic activity;nucleotide binding		0.739	0.692	0.673726	0.917497
Q9BUN8	Derlin-1	cell organization and biogenesis;metabolic process;regulation of biological process;response to stimulus;transport	endoplasmic reticulum;endosome;membrane	catalytic activity;protein binding;receptor activity	Protein processing in endoplasmic reticulum; Amyotrophic lateral sclerosis (ALS)	0.567	1.074	0.00375274	0.910231
Q9GZP9	Derlin-2	metabolic process;regulation of biological process;response to stimulus;transport	endoplasmic reticulum;endosome;membrane	catalytic activity;protein binding	Protein processing in endoplasmic reticulum	0.564	0.634	0.00224822	0.610339
P81605	Dermcidin	defense response;metabolic process;response to stimulus	extracellular	catalytic activity;protein binding;RNA binding		0.682	0.683	0.0584212	0.709384
Q6E0U4	Dermokine		extracellular	protein binding
Q08554	Desmocollin-1	cell death;transport	cytoskeleton;membrane	metal ion binding
Q14574	Desmocollin-3	cell death;regulation of biological process	cytoskeleton;membrane	metal ion binding;protein binding
P15924	Desmoplakin	cell death;cell differentiation;cell organization and biogenesis;metabolic process;regulation of biological process;response to stimulus;transport	cytoplasm;cytoskeleton;membrane;nucleus	catalytic activity;motor activity;protein binding;RNA binding;structural molecule activity	Arrhythmogenic right ventricular cardiomyopathy (ARVC)	0.91	0.998	0.532116	0.94768
P60981	Destrin	cell organization and biogenesis;regulation of biological process	cytoplasm;cytoskeleton	protein binding		1.171	0.986	0.032873	0.971885
Q8N6M0	Deubiquitinase OTUD6B	metabolic process		catalytic activity		0.912	0.986	0.725617	0.957448
Q96JH7	Deubiquitinating protein VCIP135	cell organization and biogenesis;metabolic process	cytoplasm;endoplasmic reticulum;Golgi;organelle lumen	catalytic activity		1.205	1.22	0.52647	0.571732
Q05D60	Deuterosome assembly protein 1	cell differentiation;cell organization and biogenesis	cytoplasm	protein binding
Q9Y295	Developmentally-regulated GTP-binding protein 1	development;metabolic process	cytoplasm;cytosol;membrane	nucleotide binding;protein binding		0.94	0.98	0.784395	0.979292
P55039	Developmentally-regulated GTP-binding protein 2	regulation of biological process;response to stimulus	cytoplasm;cytosol;membrane;mitochondrion	nucleotide binding;protein binding		1.065	1.036	0.81979	0.837855
O94923	D-glucuronyl C5-epimerase	metabolic process	Golgi;membrane	catalytic activity	Glycosaminoglycan biosynthesis - heparan sulfate / heparin; Metabolic pathways	1	22.888	0.99617	1.50937e-16
Q7Z3D6	D-glutamate cyclase, mitochondrial	metabolic process	mitochondrion;organelle lumen	catalytic activity;protein binding		0.998	0.666	1	0.83893
Q9NR28	Diablo homolog, mitochondrial	cell death;metabolic process;regulation of biological process;response to stimulus	cytoplasm;cytosol;mitochondrion	protein binding	Apoptosis - multiple species; Apoptosis	1.048	1.077	0.890346	0.712151
P23743	Diacylglycerol kinase alpha	metabolic process;regulation of biological process;response to stimulus	cytosol;membrane	catalytic activity;metal ion binding;nucleotide binding	Phospholipase D signaling pathway; Glycerolipid metabolism; Phosphatidylinositol signaling system; Choline metabolism in cancer; Glycerophospholipid metabolism; Metabolic pathways	1.119	0.866	0.824988	0.990415
P52429	Diacylglycerol kinase epsilon	metabolic process;regulation of biological process;response to stimulus	cytoplasm;cytosol;membrane;nucleus	catalytic activity;metal ion binding;nucleotide binding	Phospholipase D signaling pathway; Glycerolipid metabolism; Phosphatidylinositol signaling system; Choline metabolism in cancer; Glycerophospholipid metabolism; Metabolic pathways
Q86XP1	Diacylglycerol kinase eta	cell organization and biogenesis;metabolic process;regulation of biological process;response to stimulus	cytoplasm;endosome;membrane	catalytic activity;metal ion binding;nucleotide binding;protein binding	Phospholipase D signaling pathway; Glycerolipid metabolism; Phosphatidylinositol signaling system; Choline metabolism in cancer; Glycerophospholipid metabolism; Metabolic pathways	0.994	0.986	1	0.971885
[truncated: 5,004 more rows]
